# Supplementary material for: Dual role of FOXG1 in regulating gliogenesis in the developing neocortex via the FGF signalling pathway
Source: eLife. 2025 Mar 14;13:RP101851. doi: 10.7554/eLife.101851 (PMC11908781; doi:10.7554/eLife.101851)
Supplement: Supplementary file 2. — Dataset 2 (separate file): Sheet 1: differentially expressed genes identified using DESeq2 in NexCre/+; Foxg1 LOF vs Control cortical plate cells related to Figure 5E. Sheet 2: list of differentially expressed secreted molecules subset from the NexCre/+; Foxg1 LOF vs Control RNA seq dataset. [file elife-101851-supp2.xlsx]

## Sheet: NexCre Foxg1 dysregulated genes
Gene	baseMean	log2FoldChange	lfcSE	stat	pvalue	padj	diffexpressed
Gm6085	25.0729	2.01462	0.69283	2.90781	0.00363968	0.0177263	Upregulated
Gm6123	12.633	1.32456	0.514247	2.57573	0.0100029	0.0404615	Upregulated
Rgs20	170.398	1.03652	0.156984	6.6027	4.04e-11	8.83e-10	Upregulated
St18	89.7268	2.34919	0.282366	8.31967	8.82e-17	3.1e-15	Upregulated
Gm6195	4.65294	2.31608	0.890132	2.60195	0.00926952	0.0380612	Upregulated
Eya1	130.652	0.926487	0.213224	4.34513	1.39e-05	0.000136005	Upregulated
Rdh10	197.717	0.759773	0.156179	4.86475	1.15e-06	1.39e-05	Upregulated
Gm28756	199.03	1.18212	0.161143	7.33583	2.2e-13	6.05e-12	Upregulated
Tfap2d	18.3798	4.07138	0.641051	6.35109	2.14e-10	4.27e-09	Upregulated
Ogfrl1	1249.04	1.29631	0.118933	10.8995	1.16e-27	7.88e-26	Upregulated
B3gat2	544.021	1.6615	0.1309	12.6929	6.47e-37	7.26e-35	Upregulated
Col9a1	98.8296	0.718776	0.208956	3.43985	0.000582032	0.00372914	Upregulated
Col19a1	167.132	0.748811	0.268557	2.78827	0.00529898	0.024189	Upregulated
Fer1l5	385.397	0.672285	0.130045	5.16962	2.35e-07	3.15e-06	Upregulated
Lman2l	1160.73	0.823022	0.0999904	8.23102	1.86e-16	6.33e-15	Upregulated
Vwa3b	12.3835	1.83911	0.603685	3.04648	0.00231541	0.0121175	Upregulated
2010300C02Rik	281.738	1.1758	0.279119	4.21253	2.53e-05	0.000231534	Upregulated
Col3a1	259.396	0.845082	0.147688	5.72207	1.05e-08	1.73e-07	Upregulated
Gm5526	103.581	0.928829	0.31452	2.95316	0.00314537	0.0157535	Upregulated
Dnah7b	120.767	1.85112	0.211108	8.76858	1.81e-18	7.16e-17	Upregulated
Stat1	52.9663	0.675205	0.243571	2.77211	0.00556937	0.0251851	Upregulated
Mstn	18.1695	1.29406	0.408442	3.16828	0.00153346	0.00852504	Upregulated
Pgap1	2216.29	1.01513	0.122304	8.30001	1.04e-16	3.61e-15	Upregulated
Gm8292	176.015	1.02853	0.323945	3.175	0.00149835	0.00835733	Upregulated
Plcl1	774.286	0.72695	0.17012	4.27316	1.93e-05	0.000182137	Upregulated
Gm38056	101.603	0.624501	0.230956	2.70398	0.0068514	0.0298471	Upregulated
Spats2l	620.27	1.29209	0.13753	9.39498	5.72e-21	2.64e-19	Upregulated
Cflar	458.787	1.73973	0.115409	15.0745	2.38e-51	4.86e-49	Upregulated
Fzd7	211.337	1.28303	0.278807	4.60188	4.19e-06	4.54e-05	Upregulated
Gm26813	11.5201	2.51743	0.660362	3.8122	0.000137734	0.00106242	Upregulated
Gm973	20.5532	1.03432	0.365709	2.82827	0.00468002	0.0218054	Upregulated
Pard3b	109.763	2.09213	0.228857	9.14165	6.15e-20	2.66e-18	Upregulated
Gm29084	33.3822	1.37036	0.465701	2.94257	0.00325499	0.016203	Upregulated
Gm11599	95.7728	1.61447	0.598248	2.69866	0.00696184	0.0302781	Upregulated
Nrp2	4016.42	5.06679	0.492474	10.2885	7.94e-25	4.67e-23	Upregulated
Gm37121	24.1555	4.54035	0.589426	7.70301	1.33e-14	4.02e-13	Upregulated
Zdbf2	295.721	0.623114	0.140183	4.445	8.79e-06	8.97e-05	Upregulated
Cps1	17.4208	1.73927	0.47434	3.66671	0.000245688	0.00176387	Upregulated
Erbb4	4287.5	1.17987	0.129592	9.10454	8.66e-20	3.73e-18	Upregulated
Ikzf2	196.933	2.72056	0.255245	10.6586	1.59e-26	1.02e-24	Upregulated
Gm23472	3.34462	3.19859	1.18641	2.69602	0.00701727	0.0304505	Upregulated
Slc11a1	21.5448	2.08893	0.466863	4.47439	7.66e-06	7.89e-05	Upregulated
Ctdsp1	287.317	0.608006	0.158101	3.84567	0.000120221	0.000941355	Upregulated
Asic4	260.997	0.984129	0.158103	6.22462	4.83e-10	9.33e-09	Upregulated
Gm5830	32.443	2.44768	0.543954	4.4998	6.8e-06	7.09e-05	Upregulated
Gm28071	5.77783	2.63095	0.946535	2.77956	0.00544328	0.0246999	Upregulated
Irs1	517.917	1.06106	0.180502	5.8784	4.14e-09	7.17e-08	Upregulated
Sphkap	4953.86	2.16519	0.14446	14.9882	8.77e-51	1.72e-48	Upregulated
Gm6374	8.71136	3.26547	0.760875	4.29173	1.77e-05	0.000169372	Upregulated
Gm37517	8.94105	3.85197	0.845068	4.55818	5.16e-06	5.5e-05	Upregulated
Pid1	906.105	1.89832	0.151369	12.541	4.45e-36	4.77e-34	Upregulated
Dner	7544.43	1.34186	0.122195	10.9813	4.7e-28	3.29e-26	Upregulated
Gm37959	19.1735	1.28327	0.454836	2.8214	0.00478152	0.0222083	Upregulated
Itm2c	1944.87	0.915439	0.105821	8.65084	5.11e-18	1.96e-16	Upregulated
2810459M11Rik	271.065	0.892295	0.171614	5.19943	2e-07	2.71e-06	Upregulated
C130036L24Rik	71.4513	0.79742	0.219508	3.63277	0.000280397	0.00197817	Upregulated
Gm6136	1985.52	0.650427	0.230768	2.81854	0.0048243	0.0223674	Upregulated
Ecel1	51.617	0.782001	0.277865	2.81432	0.00488804	0.022601	Upregulated
Sh3bp4	845.156	0.591504	0.117019	5.05478	4.31e-07	5.54e-06	Upregulated
Ackr3	268.392	1.09898	0.151399	7.25882	3.9e-13	1.05e-11	Upregulated
Gm7785	46.0148	1.51347	0.485724	3.11591	0.00183378	0.00990591	Upregulated
Gm29100	6.47815	2.90259	0.831397	3.49121	0.000480833	0.00314898	Upregulated
Twist2	4.22511	3.4833	1.11884	3.11331	0.00185003	0.00998685	Upregulated
Sned1	96.8829	0.957897	0.262422	3.65022	0.000262017	0.00186407	Upregulated
Gm18666	61.8628	1.32116	0.399602	3.3062	0.00094571	0.00563496	Upregulated
Gm7889	14.0391	1.68997	0.606377	2.78699	0.00532003	0.0242664	Upregulated
Gm7895	64.8909	1.69748	0.424218	4.00143	6.3e-05	0.000526447	Upregulated
Gm15427	1081.15	0.836245	0.194368	4.30238	1.69e-05	0.000162419	Upregulated
Gm28901	66.1782	1.21912	0.470646	2.59032	0.0095887	0.0391273	Upregulated
Gm6430	285.846	0.92051	0.300274	3.06557	0.00217256	0.0114433	Upregulated
Cntnap5b	241.725	1.59217	0.221617	7.1843	6.76e-13	1.77e-11	Upregulated
Gm29667	64.8049	2.00357	0.424755	4.71701	2.39e-06	2.72e-05	Upregulated
Rnf152	2933.34	0.85307	0.174658	4.88424	1.04e-06	1.26e-05	Upregulated
Gm3608	771.204	0.614777	0.225006	2.73227	0.00629003	0.0277802	Upregulated
Bcl2	807.904	1.88733	0.12275	15.3754	2.39e-53	5.39e-51	Upregulated
Gm17916	42.389	0.892618	0.278695	3.20285	0.00136076	0.00769696	Upregulated
Mgat5	1956.1	0.701228	0.108845	6.44247	1.18e-10	2.43e-09	Upregulated
Gm8451	215.301	1.41091	0.531628	2.65395	0.00795567	0.0336417	Upregulated
Ctse	9.35103	1.79212	0.610104	2.93741	0.00330969	0.0164097	Upregulated
Lemd1	97.4184	1.50525	0.205826	7.31321	2.61e-13	7.12e-12	Upregulated
Gm29695	99.2347	0.701636	0.274203	2.55882	0.0105027	0.0420304	Upregulated
Klhdc8a	345.155	0.99773	0.143082	6.97313	3.1e-12	7.66e-11	Upregulated
Cntn2	23624.8	1.15866	0.100467	11.5328	9.02e-31	7.28e-29	Upregulated
Btg2	84.1904	0.91649	0.217447	4.21478	2.5e-05	0.000229677	Upregulated
Chil1	19.6323	0.968969	0.373797	2.59223	0.00953555	0.0389641	Upregulated
Ppfia4	2335.1	1.34881	0.135521	9.95274	2.45e-23	1.32e-21	Upregulated
Gm19705	20.2278	1.53577	0.459482	3.3424	0.000830581	0.00505334	Upregulated
Lhx9	82.8528	4.04848	0.329379	12.2913	1.01e-34	1.02e-32	Upregulated
2310009B15Rik	149.747	0.708862	0.159543	4.44307	8.87e-06	9.05e-05	Upregulated
Dennd1b	378.835	0.648442	0.138048	4.69723	2.64e-06	2.98e-05	Upregulated
Crb1	16.0246	1.35973	0.445696	3.0508	0.00228235	0.011963	Upregulated
Gm16332	8.35189	2.24951	0.771596	2.9154	0.00355236	0.0173641	Upregulated
Cfh	72.4187	0.975334	0.227412	4.28884	1.8e-05	0.000171249	Upregulated
Brinp3	437.464	1.33392	0.195462	6.82446	8.83e-12	2.09e-10	Upregulated
Hmcn1	185.534	1.31208	0.180165	7.28265	3.27e-13	8.86e-12	Upregulated
Gm6652	8.56947	1.83145	0.699792	2.61713	0.00886729	0.036677	Upregulated
Gm28512	102.8	0.822137	0.317908	2.58608	0.00970733	0.0394955	Upregulated
Cacna1e	9333.17	0.95871	0.143658	6.67354	2.5e-11	5.61e-10	Upregulated
Ier5	1122.82	1.81462	0.159742	11.3597	6.63e-30	5.2e-28	Upregulated
Xpr1	10116.7	1.41906	0.125247	11.3301	9.31e-30	7.22e-28	Upregulated
Gm5532	5.56183	5.31002	1.21507	4.37014	1.24e-05	0.000122533	Upregulated
Qsox1	662.165	0.726319	0.0966655	7.51373	5.75e-14	1.65e-12	Upregulated
9430034N14Rik	18.5659	1.07732	0.40341	2.67054	0.00757288	0.0323526	Upregulated
Brinp2	1941.3	1.4308	0.14117	10.1353	3.85e-24	2.19e-22	Upregulated
Gm15429	415.264	0.66736	0.228718	2.91783	0.0035248	0.0172699	Upregulated
Fmo1	201.789	0.584721	0.196869	2.9701	0.00297699	0.0150536	Upregulated
Rpsa-ps1	56.4486	1.38386	0.514713	2.68862	0.00717489	0.0309966	Upregulated
Mettl18	44.6475	0.825714	0.318133	2.5955	0.00944547	0.0386561	Upregulated
Adcy10	25.9276	0.927077	0.361373	2.56543	0.0103047	0.0414554	Upregulated
Mpzl1	1482.81	0.597169	0.0877511	6.80526	1.01e-11	2.37e-10	Upregulated
Creg1	233.094	0.663929	0.143742	4.61888	3.86e-06	4.22e-05	Upregulated
Gm6286	195.665	1.9031	0.465576	4.08762	4.36e-05	0.000377772	Upregulated
Gm17868	25.1527	1.62981	0.429039	3.79873	0.000145438	0.0011117	Upregulated
Ddr2	93.5905	0.902249	0.280068	3.22154	0.00127505	0.00726777	Upregulated
Olfml2b	238.763	1.18676	0.18455	6.43053	1.27e-10	2.61e-09	Upregulated
Fcgr3	35.8294	1.5257	0.382618	3.98751	6.68e-05	0.000554962	Upregulated
Adamts4	88.2449	0.590008	0.205238	2.87476	0.00404338	0.0193342	Upregulated
Arhgap30	25.8977	1.38649	0.400682	3.46032	0.000539527	0.00349658	Upregulated
Cd84	15.7391	1.81819	0.503328	3.61235	0.00030344	0.00211674	Upregulated
Casq1	21.2793	1.22397	0.374273	3.27026	0.00107449	0.00628467	Upregulated
Ifi203-ps	17.4659	5.45201	1.51467	3.59946	0.000318875	0.00221072	Upregulated
Mndal	56.4308	6.00549	1.54524	3.88645	0.000101721	0.000809351	Upregulated
Ifi203	71.0349	5.16057	0.83985	6.14463	8.02e-10	1.51e-08	Upregulated
Pld5	25.8115	1.70016	0.403194	4.21672	2.48e-05	0.000227976	Upregulated
Gm38101	13.7088	1.83134	0.514393	3.56019	0.000370585	0.00251757	Upregulated
Gm29856	62.584	0.903445	0.314981	2.86826	0.00412742	0.0196684	Upregulated
Gm8010	28.6969	2.02605	0.533534	3.79741	0.000146215	0.00111644	Upregulated
Efcab2	205.419	0.733945	0.164099	4.47258	7.73e-06	7.96e-05	Upregulated
Coq8a	94.5284	1.40858	0.211706	6.65346	2.86e-11	6.36e-10	Upregulated
Gm37258	1.62195	4.29568	1.57709	2.7238	0.00645352	0.0284015	Upregulated
Susd4	1103.83	0.71705	0.136444	5.25527	1.48e-07	2.05e-06	Upregulated
BC085271	38.9205	1.64276	0.467695	3.51245	0.000443988	0.00294436	Upregulated
Dusp10	68.6222	0.947724	0.217644	4.35447	1.33e-05	0.000130928	Upregulated
Gm38251	17.688	1.32252	0.477977	2.7669	0.00565913	0.025513	Upregulated
Lyplal1	96.8582	0.676147	0.19253	3.5119	0.000444912	0.00294966	Upregulated
Tgfb2	782.432	1.92561	0.155155	12.4109	2.28e-35	2.39e-33	Upregulated
Prox1	743.022	0.932582	0.183597	5.07949	3.78e-07	4.91e-06	Upregulated
Prox1os	21.3345	1.48619	0.389118	3.81939	0.000133783	0.00103461	Upregulated
Gstp-ps	296.994	0.899846	0.253758	3.54608	0.000391013	0.00263591	Upregulated
Gm37674	17.1175	2.02958	0.767957	2.64283	0.00822166	0.0345196	Upregulated
Cr2	28.919	1.58168	0.343239	4.60811	4.06e-06	4.42e-05	Upregulated
Gm45902	277.381	0.601238	0.178406	3.37005	0.000751532	0.00462955	Upregulated
Bend7	88.1764	1.44388	0.214811	6.72165	1.8e-11	4.09e-10	Upregulated
Gm13192	166.504	0.895182	0.262453	3.41083	0.000647653	0.00408867	Upregulated
Optn	276.689	0.756375	0.145581	5.19556	2.04e-07	2.77e-06	Upregulated
Ccdc3	73.0026	1.07353	0.293526	3.65736	0.000254831	0.00182171	Upregulated
Camk1d	1596.75	0.804797	0.173147	4.64805	3.35e-06	3.71e-05	Upregulated
Gm26315	46.5747	3.06681	0.958466	3.1997	0.00137569	0.00776287	Upregulated
Gm13217	146.513	0.921772	0.272248	3.38578	0.000709753	0.00441589	Upregulated
Itih2	20.0826	1.21141	0.425027	2.85019	0.00436937	0.0206189	Upregulated
Itih5	74.5915	0.720641	0.214112	3.36572	0.000763451	0.00469076	Upregulated
Itga8	181.993	2.62936	0.208897	12.5869	2.49e-36	2.69e-34	Upregulated
E030013I19Rik	5.19264	2.84506	0.879877	3.23348	0.00122292	0.00701631	Upregulated
Pter	156.796	1.49727	0.179359	8.34787	6.95e-17	2.46e-15	Upregulated
C1ql3	78.6577	1.51677	0.259387	5.84751	4.99e-09	8.53e-08	Upregulated
Gm37824	14.6901	2.00807	0.599848	3.34763	0.000815068	0.00497047	Upregulated
Cubn	22.2667	1.43884	0.373402	3.85333	0.00011652	0.00091328	Upregulated
Vim	1686.87	0.70404	0.097691	7.2068	5.73e-13	1.51e-11	Upregulated
D930036K23Rik	20.6729	1.15405	0.36355	3.17439	0.00150153	0.0083731	Upregulated
Mrc1	99.6033	0.952648	0.37799	2.5203	0.0117255	0.045952	Upregulated
Cacnb2	220.568	0.836839	0.172783	4.8433	1.28e-06	1.53e-05	Upregulated
Gm38273	4.51415	2.18074	0.865748	2.51891	0.011772	0.0460923	Upregulated
Gm37891	13.7045	1.33672	0.505218	2.64584	0.00814888	0.0342795	Upregulated
Gm13328	56.4795	1.86872	0.462838	4.03752	5.4e-05	0.000457831	Upregulated
Enkur	22.2893	0.951734	0.379036	2.51093	0.0120412	0.0469327	Upregulated
Gm13378	43.0428	0.899141	0.301452	2.9827	0.00285716	0.0145034	Upregulated
Apbb1ip	34.0127	1.18768	0.335877	3.53607	0.000406132	0.00272077	Upregulated
Gm13422	14.4884	1.95164	0.62869	3.10429	0.00190736	0.0102542	Upregulated
Hnmt	122.738	0.652329	0.177069	3.68404	0.000229564	0.00166116	Upregulated
Pnpla7	92.769	0.773023	0.194719	3.96994	7.19e-05	0.000593363	Upregulated
Ptgds	600.764	1.64223	0.484716	3.38803	0.000703965	0.00438334	Upregulated
Kcnt1	766.002	0.964921	0.184739	5.22316	1.76e-07	2.41e-06	Upregulated
Nacc2	767.727	1.3055	0.0981312	13.3036	2.2e-40	2.82e-38	Upregulated
Ccdc187	74.045	1.05177	0.247705	4.24607	2.18e-05	0.000203568	Upregulated
Med22	1113.87	0.622496	0.112163	5.54993	2.86e-08	4.4e-07	Upregulated
Stkld1	14.2604	1.41961	0.446843	3.17698	0.00148819	0.00830852	Upregulated
Sardh	109.81	0.58684	0.177006	3.31536	0.000915253	0.00547832	Upregulated
Rxra	384.545	0.927639	0.124958	7.42363	1.14e-13	3.2e-12	Upregulated
Slc39a1-ps	26.1808	0.88707	0.343748	2.58058	0.00986343	0.0400273	Upregulated
Kyat1	326.264	0.814145	0.121478	6.702	2.06e-11	4.66e-10	Upregulated
Hmcn2	15.2747	1.59034	0.586481	2.71166	0.00669471	0.0292777	Upregulated
Sh2d3c	791.989	0.929314	0.108705	8.54896	1.24e-17	4.66e-16	Upregulated
Gm13404	12.0644	1.5821	0.485715	3.25726	0.00112493	0.00652372	Upregulated
Dab2ip	4021.16	0.836826	0.126901	6.59432	4.27e-11	9.31e-10	Upregulated
Ptgs1	37.1591	0.925881	0.325926	2.84077	0.00450052	0.021102	Upregulated
Gm13436	198.67	1.68118	0.548693	3.06398	0.00218417	0.0114993	Upregulated
Gm13588	533.294	7.85718	2.68428	2.92711	0.00342124	0.0168603	Upregulated
Gm13586	83.2637	1.33222	0.312564	4.26225	2.02e-05	0.000190807	Upregulated
Gm13456	6993.53	1.20865	0.454017	2.66213	0.00776474	0.0329995	Upregulated
Arhgap15	86.9115	1.47201	0.273154	5.38892	7.09e-08	1.03e-06	Upregulated
Rnd3	864.447	0.882598	0.160641	5.49424	3.92e-08	5.87e-07	Upregulated
Fmnl2	3562.71	0.677272	0.112727	6.00805	1.88e-09	3.38e-08	Upregulated
Baz2b	1252.99	0.609433	0.133137	4.57748	4.71e-06	5.05e-05	Upregulated
Tank	325.411	0.694187	0.127716	5.43541	5.47e-08	8.03e-07	Upregulated
Tbr1	6646.46	2.10571	0.149227	14.1108	3.26e-45	5.24e-43	Upregulated
Slc4a10	1443.01	0.900635	0.149494	6.02457	1.7e-09	3.07e-08	Upregulated
Fign	58.0766	3.12575	0.351426	8.89448	5.87e-19	2.38e-17	Upregulated
Grb14	374.974	0.74063	0.19144	3.86874	0.000109399	0.000862896	Upregulated
Gad1	1258.52	0.793535	0.0978154	8.11257	4.96e-16	1.66e-14	Upregulated
Cybrd1	75.2563	0.977677	0.259837	3.76266	0.000168118	0.00126369	Upregulated
Dlx1	2596.22	0.618298	0.108469	5.70024	1.2e-08	1.96e-07	Upregulated
Dlx2	600.246	0.836553	0.113661	7.36006	1.84e-13	5.07e-12	Upregulated
Gm13647	3.02031	5.18813	1.35771	3.82125	0.000132777	0.0010281	Upregulated
Itga6	735.64	1.6792	0.171634	9.78361	1.32e-22	6.84e-21	Upregulated
Gm13663	7.14863	3.55558	0.849501	4.18549	2.85e-05	0.000256963	Upregulated
Sp9	156.93	0.904163	0.170452	5.30451	1.13e-07	1.59e-06	Upregulated
Mrpl23-ps1	81.2424	1.83405	0.446207	4.1103	3.95e-05	0.000346066	Upregulated
2600014E21Rik	105.352	2.62777	0.368036	7.13997	9.33e-13	2.42e-11	Upregulated
Rps6-ps4	1254.56	0.619302	0.236064	2.62345	0.00870444	0.0361806	Upregulated
Gm13653	301.553	2.39501	0.70754	3.38498	0.000711832	0.00442766	Upregulated
Gm18494	10.9566	3.57346	0.884971	4.03794	5.39e-05	0.000457178	Upregulated
Gm13660	2.77962	3.47119	1.33865	2.59304	0.00951307	0.0388857	Upregulated
Ttc30a2	50.3004	1.40713	0.34646	4.06145	4.88e-05	0.000417534	Upregulated
Pde11a	16.7925	2.81018	0.54033	5.20085	1.98e-07	2.7e-06	Upregulated
Zfp385b	785.827	2.33059	0.218202	10.6809	1.25e-26	8.11e-25	Upregulated
Gm13944	4.44453	4.20185	1.18776	3.53762	0.000403751	0.00270713	Upregulated
Ube2e3	3568.97	0.635241	0.134005	4.74043	2.13e-06	2.46e-05	Upregulated
Cerkl	9.58818	2.2713	0.620402	3.66101	0.00025122	0.0017997	Upregulated
Neurod1	1075.51	2.94843	0.198965	14.8188	1.11e-49	2.13e-47	Upregulated
Mir684-1	142.251	1.40967	0.533076	2.6444	0.00818352	0.0343961	Upregulated
Gm13690	401.663	0.979615	0.285326	3.43332	0.000596234	0.00380775	Upregulated
Gm13710	125.532	1.38324	0.291397	4.74693	2.07e-06	2.39e-05	Upregulated
Ypel4	297.114	0.935975	0.176428	5.30516	1.13e-07	1.59e-06	Upregulated
Serping1	97.7724	2.94336	0.272551	10.7993	3.47e-27	2.3e-25	Upregulated
Gm13772	45.9979	1.5205	0.525023	2.89605	0.00377887	0.0182874	Upregulated
Spi1	39.0909	1.26223	0.376503	3.35251	0.000800812	0.00489362	Upregulated
Lrp4	530.438	1.19587	0.144112	8.29823	1.06e-16	3.66e-15	Upregulated
Syt13	485.777	0.726413	0.139211	5.21809	1.81e-07	2.47e-06	Upregulated
4631405J19Rik	12.278	1.29993	0.504108	2.57867	0.00991809	0.0402228	Upregulated
Tspan18	813.476	2.20066	0.196087	11.2229	3.15e-29	2.34e-27	Upregulated
Accs	223.357	0.776964	0.146672	5.29731	1.18e-07	1.65e-06	Upregulated
B230118H07Rik	239.692	0.61215	0.204812	2.98883	0.00280044	0.0142768	Upregulated
Traf6	745.375	0.610524	0.172075	3.54801	0.000388149	0.00261884	Upregulated
Gm13880	10.2043	3.05469	0.845898	3.61118	0.000304803	0.00212419	Upregulated
Gm13882	27.4346	1.46966	0.5822	2.52432	0.0115923	0.0455282	Upregulated
Rcn1	750.772	0.844147	0.132004	6.39487	1.61e-10	3.27e-09	Upregulated
Pax6	246.705	1.33612	0.144302	9.25916	2.06e-20	9.18e-19	Upregulated
Mettl15	86.7482	0.855167	0.257144	3.32563	0.000882186	0.00531301	Upregulated
Bdnf	102.349	2.25544	0.235861	9.56261	1.15e-21	5.58e-20	Upregulated
Fibin	96.135	0.602778	0.234247	2.57326	0.0100747	0.0407028	Upregulated
Chrm5	61.2479	4.87434	0.765478	6.3677	1.92e-10	3.87e-09	Upregulated
Grem1	432.447	4.0575	0.194885	20.8199	2.86e-96	2.05e-93	Upregulated
Arhgap11a	254.982	0.922463	0.138777	6.64711	2.99e-11	6.63e-10	Upregulated
Gjd2	466.858	2.1817	0.147948	14.7464	3.25e-49	6.09e-47	Upregulated
A530058N18Rik	89.9937	2.30794	0.220226	10.4799	1.07e-25	6.62e-24	Upregulated
Gm25103	2.92541	4.38511	1.42661	3.0738	0.00211348	0.0111869	Upregulated
Gm29234	5.9868	5.42515	1.20353	4.50771	6.55e-06	6.85e-05	Upregulated
Gm13972	3.21323	3.70223	1.29523	2.85835	0.00425857	0.0201675	Upregulated
Gm13974	10.4756	4.46152	0.872419	5.11396	3.15e-07	4.15e-06	Upregulated
3110099E03Rik	86.2358	3.83226	0.426969	8.97549	2.82e-19	1.17e-17	Upregulated
Meis2	8186.69	2.78883	0.156859	17.7792	1.02e-70	3.46e-68	Upregulated
2700033N17Rik	120.041	3.24519	0.273723	11.8557	2.01e-32	1.81e-30	Upregulated
G630016G05Rik	144.693	3.48408	0.263654	13.2146	7.23e-40	9.05e-38	Upregulated
2810405F15Rik	4.21333	3.48429	1.12306	3.10251	0.00191886	0.0103044	Upregulated
Rasgrp1	177.32	1.04333	0.317731	3.28369	0.00102459	0.00602752	Upregulated
Fsip1	54.38	1.24328	0.252927	4.91555	8.85e-07	1.08e-05	Upregulated
Gpr176	272.43	0.99083	0.140037	7.07548	1.49e-12	3.79e-11	Upregulated
Ivd	738.548	0.616893	0.120838	5.10512	3.31e-07	4.34e-06	Upregulated
H3f3c	225.103	0.75445	0.272278	2.77088	0.00559051	0.0252662	Upregulated
Sema6d	1604.8	0.792748	0.0942067	8.41499	3.93e-17	1.41e-15	Upregulated
Ctxn2	50.1406	1.98796	0.356554	5.57549	2.47e-08	3.85e-07	Upregulated
Kcnip3	581.391	0.751863	0.125038	6.01305	1.82e-09	3.29e-08	Upregulated
Bcl2l11	398.129	2.53788	0.213266	11.9001	1.18e-32	1.09e-30	Upregulated
Spcs2-ps	9.20545	3.55362	0.955004	3.72106	0.000198392	0.00146198	Upregulated
Ebf4	398.371	0.974654	0.148511	6.56285	5.28e-11	1.14e-09	Upregulated
Avp	13.5607	2.16302	0.711667	3.03938	0.00237068	0.0123848	Upregulated
Lzts3	915.501	0.851238	0.100564	8.46468	2.57e-17	9.38e-16	Upregulated
Gfra4	467.35	0.610156	0.136596	4.46685	7.94e-06	8.15e-05	Upregulated
Prnp	4901.62	0.854258	0.100344	8.51327	1.69e-17	6.3e-16	Upregulated
Gm14036	2008.84	0.901977	0.220635	4.0881	4.35e-05	0.000377272	Upregulated
Plcb4	700.449	1.0475	0.133475	7.84786	4.23e-15	1.32e-13	Upregulated
Btbd3	1088.78	1.00531	0.10121	9.93288	2.99e-23	1.61e-21	Upregulated
Gm14061	4.85532	2.06664	0.825464	2.50361	0.0122933	0.0477189	Upregulated
Bfsp1	461.828	2.80231	0.267966	10.4577	1.35e-25	8.31e-24	Upregulated
Gm11687	606.138	2.19735	0.667965	3.28963	0.00100321	0.00592363	Upregulated
Mgme1	151.28	0.682265	0.166033	4.10921	3.97e-05	0.000347322	Upregulated
Cfap61	71.5942	3.63069	0.370032	9.81183	1e-22	5.19e-21	Upregulated
Insm1	3176.49	3.16728	0.137218	23.0821	7e-118	6.9e-115	Upregulated
A930019D19Rik	30.2978	3.89067	0.518168	7.5085	5.98e-14	1.72e-12	Upregulated
Gins1	172.438	0.771509	0.171287	4.50419	6.66e-06	6.96e-05	Upregulated
Tcf15	38.4841	2.20307	0.34309	6.42126	1.35e-10	2.77e-09	Upregulated
Id1	262.129	1.08624	0.183083	5.93304	2.97e-09	5.26e-08	Upregulated
Dusp15	395.345	0.649987	0.153011	4.24797	2.16e-05	0.000202012	Upregulated
Ttll9	46.922	1.4467	0.261116	5.54045	3.02e-08	4.63e-07	Upregulated
Pdrg1	1271.8	0.594615	0.125747	4.72865	2.26e-06	2.59e-05	Upregulated
Gm14279	95.8391	2.64365	0.984087	2.6864	0.00722267	0.0311491	Upregulated
Blcap	2707.35	0.745358	0.089346	8.34238	7.28e-17	2.57e-15	Upregulated
Nnat	15330.6	1.35108	0.0956475	14.1256	2.64e-45	4.31e-43	Upregulated
Gm14176	297.339	1.0315	0.233708	4.41363	1.02e-05	0.000102472	Upregulated
Slc32a1	416.631	0.602616	0.131271	4.59062	4.42e-06	4.78e-05	Upregulated
Gm11449	16.6487	1.62504	0.48176	3.37313	0.000743193	0.00459134	Upregulated
L3mbtl1	163.618	0.743567	0.221525	3.35658	0.000789131	0.00483223	Upregulated
Tox2	243.691	1.60789	0.156007	10.3066	6.58e-25	3.91e-23	Upregulated
Sdc4	37.783	1.23042	0.3181	3.86802	0.000109721	0.00086515	Upregulated
Slc12a5	3189.53	1.00859	0.0968234	10.4168	2.08e-25	1.26e-23	Upregulated
Cdh22	924.926	4.06334	0.14901	27.269	9.9e-164	1.8e-160	Upregulated
Gm14397	1.99853	4.58115	1.55475	2.94654	0.00321347	0.0160436	Upregulated
Zfp663	109.554	0.968429	0.189972	5.09776	3.44e-07	4.49e-06	Upregulated
Slc13a3	80.1802	0.776409	0.233889	3.31956	0.000901588	0.00541159	Upregulated
Sulf2	3543.96	0.972873	0.129755	7.49779	6.49e-14	1.86e-12	Upregulated
Nfatc2	65.8671	2.18675	0.287796	7.59826	3e-14	8.81e-13	Upregulated
Gm14270	44.3303	1.07138	0.392104	2.73239	0.00628773	0.0277782	Upregulated
Bcas1	78.986	0.624228	0.195718	3.18943	0.00142552	0.00800965	Upregulated
4930470P17Rik	7.23127	2.7821	0.799866	3.47821	0.000504778	0.00328668	Upregulated
Cbln4	288.306	4.79576	0.304197	15.7653	5.39e-56	1.3e-53	Upregulated
Fam210b	896.75	0.905163	0.233858	3.87056	0.000108584	0.000857614	Upregulated
Tfap2c	17.0269	1.39557	0.549981	2.53748	0.0111653	0.0441223	Upregulated
Gm14438	57.6069	1.22281	0.401051	3.04901	0.00229598	0.0120238	Upregulated
Zfp969	105.555	1.10394	0.376382	2.93304	0.0033566	0.0165901	Upregulated
Rps8-ps2	52.1234	1.38049	0.394993	3.49498	0.000474093	0.00311	Upregulated
Gm14421	51.8465	0.952777	0.355809	2.67777	0.00741133	0.0318118	Upregulated
Gm14414	51.6434	1.50534	0.443134	3.39704	0.000681193	0.00427077	Upregulated
Gm14323	25.4752	1.72328	0.500195	3.44521	0.000570613	0.0036659	Upregulated
Gm14398	77.1951	1.94622	0.459344	4.23695	2.27e-05	0.000210928	Upregulated
Myt1	859.154	0.961295	0.101136	9.50499	2e-21	9.68e-20	Upregulated
Gm14451	5.48345	2.01968	0.743102	2.7179	0.0065698	0.0288114	Upregulated
Clcn5	725.683	0.950388	0.124682	7.62249	2.49e-14	7.34e-13	Upregulated
B630019K06Rik	595.624	0.794631	0.134927	5.88935	3.88e-09	6.75e-08	Upregulated
Tspan7	4846.55	0.872028	0.093925	9.2843	1.63e-20	7.29e-19	Upregulated
Nyx	31.6669	0.975967	0.340172	2.86904	0.00411714	0.0196274	Upregulated
Gpr34	62.434	1.17776	0.227405	5.17914	2.23e-07	3e-06	Upregulated
Klhl13	739.869	1.69225	0.141606	11.9504	6.46e-33	6.02e-31	Upregulated
Dock11	858.651	0.793154	0.14331	5.53452	3.12e-08	4.77e-07	Upregulated
Il13ra1	129.794	2.53762	0.268618	9.44697	3.49e-21	1.64e-19	Upregulated
Zcchc12	2217.58	3.32231	0.180694	18.3864	1.69e-75	6.44e-73	Upregulated
Lonrf3	39.7417	1.96408	0.34977	5.61534	1.96e-08	3.1e-07	Upregulated
Gm4853	25.1383	1.06074	0.417587	2.54017	0.0110798	0.0438489	Upregulated
Gm14696	18.89	5.81932	0.915621	6.3556	2.08e-10	4.16e-09	Upregulated
Gm14697	14.6293	6.73049	1.12054	6.0065	1.9e-09	3.41e-08	Upregulated
Arhgap36	137.835	4.70466	0.328545	14.3197	1.65e-46	2.81e-44	Upregulated
Igsf1	129.668	3.13271	0.277555	11.2868	1.53e-29	1.15e-27	Upregulated
Gm7803	146.126	1.33376	0.509417	2.61822	0.00883903	0.0366231	Upregulated
Firre	885.044	1.99854	0.192925	10.3592	3.8e-25	2.28e-23	Upregulated
Stk26	26.3709	2.76215	0.449136	6.14991	7.75e-10	1.47e-08	Upregulated
Mbnl3	27.1482	2.79269	0.397036	7.03385	2.01e-12	5.04e-11	Upregulated
Gpc4	221.215	0.728634	0.201566	3.61487	0.000300496	0.00209992	Upregulated
Gpc3	97.7581	1.93168	0.223977	8.62443	6.44e-18	2.45e-16	Upregulated
Ints6l	867.682	1.08163	0.125387	8.62631	6.34e-18	2.43e-16	Upregulated
Slc9a6	2702.72	0.630986	0.0965908	6.53256	6.47e-11	1.38e-09	Upregulated
Fhl1	2904.9	0.992113	0.084113	11.795	4.14e-32	3.64e-30	Upregulated
Brs3	3.24108	3.71336	1.29116	2.876	0.00402751	0.0192708	Upregulated
Arhgef6	83.6938	1.1568	0.229949	5.03067	4.89e-07	6.22e-06	Upregulated
Mcf2	76.2913	0.863729	0.224967	3.83937	0.000123352	0.000963332	Upregulated
Sox3	68.5917	1.01404	0.217529	4.66165	3.14e-06	3.49e-05	Upregulated
Cdr1os	598.187	1.15942	0.196084	5.9129	3.36e-09	5.89e-08	Upregulated
Gm8172	359.732	0.646951	0.255398	2.53311	0.0113054	0.0445344	Upregulated
Gm14730	78.2947	1.8753	0.735207	2.5507	0.0107506	0.042762	Upregulated
Plxnb3	22.7284	1.0591	0.364852	2.90283	0.00369813	0.017974	Upregulated
Arhgap4	111.556	0.735738	0.246411	2.98582	0.00282823	0.0143906	Upregulated
Gm6039	48.9748	1.0286	0.340989	3.01653	0.00255682	0.0132287	Upregulated
Gm8666	34.57	1.11045	0.399798	2.77753	0.00547738	0.0248261	Upregulated
Gm27000	1134.25	1.04165	0.236245	4.4092	1.04e-05	0.000104173	Upregulated
Arx	1705.88	0.97414	0.089875	10.8388	2.25e-27	1.51e-25	Upregulated
Zxda	391.319	0.93873	0.218005	4.30601	1.66e-05	0.000160166	Upregulated
Spin4	48.2746	0.939172	0.343525	2.73392	0.0062585	0.0276874	Upregulated
Heph	41.0639	0.907441	0.325292	2.78962	0.00527696	0.0241024	Upregulated
Gpr165	151.578	1.23441	0.204576	6.03398	1.6e-09	2.91e-08	Upregulated
Ar	17.4259	1.95588	0.554148	3.52953	0.000416302	0.00278025	Upregulated
Gdpd2	64.4874	0.974054	0.264385	3.68423	0.000229397	0.00166046	Upregulated
Foxo4	249.839	0.995116	0.140885	7.06334	1.63e-12	4.12e-11	Upregulated
Nhsl2	191.106	0.893354	0.152731	5.84919	4.94e-09	8.45e-08	Upregulated
Rtl5	736.39	1.27612	0.11632	10.9708	5.28e-28	3.68e-26	Upregulated
Cited1	36.3117	2.74852	0.363502	7.56123	3.99e-14	1.16e-12	Upregulated
Hdac8	189.544	0.916549	0.156211	5.86737	4.43e-09	7.62e-08	Upregulated
Pabpc1l2a-ps	247.305	0.694377	0.225856	3.07443	0.00210906	0.011166	Upregulated
Nap1l2	698.465	0.761117	0.1588	4.79293	1.64e-06	1.94e-05	Upregulated
Gm38020	95.7526	0.652207	0.219234	2.97493	0.00293051	0.0148344	Upregulated
Gm3943	3.35158	3.22393	1.17019	2.75505	0.00586832	0.0262609	Upregulated
Slc16a2	4095.25	2.3921	0.157181	15.2187	2.66e-52	5.56e-50	Upregulated
Gm37956	5.82432	2.15857	0.787041	2.74264	0.00609468	0.0270945	Upregulated
Gm14822	22.1026	1.7241	0.605577	2.84703	0.00441292	0.0207861	Upregulated
5330434G04Rik	75.7993	0.801636	0.277522	2.88855	0.00387028	0.0186343	Upregulated
Tlr13	11.3141	1.47519	0.537843	2.74278	0.00609208	0.027088	Upregulated
Rps6ka6	627.743	0.771558	0.137412	5.61493	1.97e-08	3.11e-07	Upregulated
Gm6335	62.3048	1.64944	0.451325	3.65467	0.000257517	0.00183702	Upregulated
Dach2	50.5093	0.998021	0.340005	2.93531	0.00333211	0.0164932	Upregulated
Gm1866	122.871	1.18407	0.363671	3.25589	0.00113039	0.00655215	Upregulated
Cldn34c1	566.083	0.730232	0.167314	4.36445	1.27e-05	0.000125586	Upregulated
Gm2411	23.228	1.93754	0.52628	3.68157	0.000231806	0.00167446	Upregulated
Cldn34c2	63.892	1.41902	0.427559	3.31889	0.000903768	0.00542192	Upregulated
Cldn34c3	15.5192	4.39193	1.4757	2.97617	0.00291873	0.0147811	Upregulated
Gm5945	33.1948	2.84054	0.657948	4.31727	1.58e-05	0.000152647	Upregulated
Rps12-ps11	29.8465	3.83619	1.14435	3.35228	0.000801499	0.00489656	Upregulated
Rps12-ps12	20.7833	2.80318	0.790708	3.54515	0.000392396	0.00264448	Upregulated
Rps12-ps18	12.596	3.05352	0.873591	3.49537	0.000473411	0.00310639	Upregulated
Rps12-ps13	35.2474	1.02546	0.410117	2.5004	0.0124052	0.0480505	Upregulated
Rps12-ps14	63.4532	2.11925	0.77822	2.7232	0.00646522	0.0284371	Upregulated
Rps12-ps16	39.4768	3.99102	1.10872	3.59966	0.000318639	0.00220974	Upregulated
Gm14957	7.50819	4.09484	1.32381	3.09322	0.00197997	0.0105916	Upregulated
Gm14970	30.6075	1.5042	0.510793	2.94484	0.00323125	0.016112	Upregulated
Pcdh19	3546.64	1.04351	0.121922	8.55878	1.14e-17	4.29e-16	Upregulated
Drp2	1978.74	0.659071	0.102902	6.40486	1.51e-10	3.07e-09	Upregulated
Armcx6	560.756	0.612739	0.130368	4.70009	2.6e-06	2.94e-05	Upregulated
Armcx5	346.938	0.657447	0.188081	3.49554	0.000473101	0.00310522	Upregulated
Gprasp1	9457.76	0.587193	0.10222	5.74438	9.23e-09	1.53e-07	Upregulated
Gprasp2	1611.6	0.657511	0.094748	6.93957	3.93e-12	9.65e-11	Upregulated
Arxes1	1710.79	0.795815	0.188506	4.2217	2.42e-05	0.000223691	Upregulated
BC065397	107.015	0.787077	0.198334	3.96844	7.23e-05	0.000596701	Upregulated
Pwwp3b	68.0778	1.01373	0.227589	4.45423	8.42e-06	8.63e-05	Upregulated
Rnf128	84.4957	1.07566	0.217072	4.95531	7.22e-07	8.99e-06	Upregulated
Cldn2	5.4669	2.27089	0.913475	2.486	0.012919	0.0496504	Upregulated
Mid2	478.151	0.584318	0.144973	4.03054	5.56e-05	0.000470645	Upregulated
Col4a5	118.848	0.668304	0.171551	3.89566	9.79e-05	0.000783278	Upregulated
Irs4	676.312	8.59355	0.378089	22.7289	2.32e-114	2.2e-111	Upregulated
Gm15295	5.91557	4.62977	1.18782	3.8977	9.71e-05	0.000777642	Upregulated
Gucy2f	43.8636	1.80063	0.339569	5.30268	1.14e-07	1.61e-06	Upregulated
Gm6382	41.8927	1.08762	0.408783	2.66063	0.00779952	0.0331175	Upregulated
Nxt2	265.27	0.836918	0.159328	5.25279	1.5e-07	2.07e-06	Upregulated
Gm5643	254.66	1.47084	0.58185	2.52787	0.0114756	0.0451298	Upregulated
Chrdl1	195.243	0.670385	0.191669	3.49761	0.000469449	0.00308296	Upregulated
Amot	584.388	1.5697	0.149999	10.4647	1.25e-25	7.75e-24	Upregulated
Htr2c	195.417	4.80994	0.332889	14.4491	2.54e-47	4.45e-45	Upregulated
Gm5946	59.5178	2.08994	0.479711	4.35666	1.32e-05	0.000129731	Upregulated
Gm15191	176.221	1.54303	0.538508	2.86538	0.00416503	0.0198078	Upregulated
Rragb	854.819	0.715069	0.13194	5.41964	5.97e-08	8.73e-07	Upregulated
Kctd12b	92.2001	1.23777	0.210542	5.87895	4.13e-09	7.16e-08	Upregulated
Gm15163	13.7403	1.50376	0.463336	3.24552	0.00117237	0.00676894	Upregulated
Nhs	249.471	1.31038	0.162115	8.08305	6.32e-16	2.1e-14	Upregulated
Gm15202	7.24927	1.73181	0.662707	2.61323	0.00896904	0.0370073	Upregulated
Gm7331	190.468	0.879976	0.279377	3.14978	0.00163394	0.00898302	Upregulated
Rnf138rt1	16.802	1.48661	0.45964	3.23429	0.00121948	0.00700503	Upregulated
Ap1s2	1896.85	1.68512	0.121947	13.8184	1.97e-43	2.97e-41	Upregulated
Car5b	31.9477	0.896826	0.327314	2.73996	0.00614467	0.0272627	Upregulated
Glra2	1754.68	0.937607	0.124001	7.56128	3.99e-14	1.16e-12	Upregulated
Rps24-ps2	1.86928	4.50185	1.79985	2.50124	0.0123761	0.0479928	Upregulated
Gm8775	111.332	1.52993	0.380788	4.01779	5.87e-05	0.00049384	Upregulated
1110015O18Rik	124.262	1.2275	0.219066	5.60334	2.1e-08	3.31e-07	Upregulated
Zfhx4	208.308	1.16208	0.307086	3.78422	0.000154192	0.00117242	Upregulated
Gm5841	63.0582	1.4057	0.337747	4.16199	3.15e-05	0.00028183	Upregulated
Car13	14.2743	1.57032	0.495382	3.16992	0.00152481	0.00848294	Upregulated
Car3	20.9788	1.30564	0.48619	2.68546	0.00724299	0.0312253	Upregulated
Gm5844	767.983	1.22684	0.370566	3.31072	0.000930576	0.00555457	Upregulated
Gm7488	112.234	1.31343	0.304049	4.31981	1.56e-05	0.000151146	Upregulated
Spin3-ps	5.64838	5.33713	1.53962	3.46653	0.000527227	0.00342061	Upregulated
Gm6505	52.756	0.712329	0.254523	2.79869	0.00513108	0.0235635	Upregulated
Cldn11	74.667	1.45163	0.266221	5.45271	4.96e-08	7.33e-07	Upregulated
Gm19445	11.0125	1.75807	0.539437	3.25907	0.00111777	0.00649015	Upregulated
Gm9791	136.133	1.87461	0.534368	3.50808	0.000451353	0.00298567	Upregulated
Sox2	840.889	0.604502	0.10464	5.77694	7.61e-09	1.27e-07	Upregulated
Spry1	265.601	0.829221	0.180309	4.59888	4.25e-06	4.6e-05	Upregulated
Gm43820	24.2661	1.33893	0.399182	3.35417	0.000796032	0.00486818	Upregulated
Rpl21-ps10	439.855	2.31838	0.71537	3.24082	0.00119188	0.00686817	Upregulated
Ankrd50	2634.52	0.657031	0.130356	5.04028	4.65e-07	5.94e-06	Upregulated
Gm9845	29.6254	2.60812	0.450038	5.79535	6.82e-09	1.15e-07	Upregulated
5930409G06Rik	48.4472	1.14851	0.252773	4.54362	5.53e-06	5.87e-05	Upregulated
2610316D01Rik	98.2696	1.53246	0.212698	7.20486	5.81e-13	1.53e-11	Upregulated
Pcdh10	3406.23	1.22375	0.126881	9.64481	5.17e-22	2.58e-20	Upregulated
Gm2136	88.8917	1.0353	0.240699	4.30123	1.7e-05	0.000163063	Upregulated
Gm37345	15.5948	1.3812	0.488913	2.82504	0.00472754	0.0220043	Upregulated
Gm32340	3.24773	4.51825	1.63715	2.75983	0.00578313	0.0259484	Upregulated
Gm5846	173.98	1.43084	0.281321	5.08613	3.65e-07	4.75e-06	Upregulated
Maml3	362.428	1.24363	0.158225	7.85984	3.85e-15	1.2e-13	Upregulated
Gm10254	91.0544	0.878147	0.3334	2.63392	0.00844064	0.035259	Upregulated
Sertm1	512.081	1.22114	0.22307	5.47426	4.39e-08	6.54e-07	Upregulated
Gm43555	98.5018	1.2576	0.352675	3.56589	0.000362627	0.00247417	Upregulated
Clrn1	14.9288	2.26331	0.600157	3.7712	0.000162467	0.00122472	Upregulated
Med12l	378.474	0.777382	0.164409	4.72835	2.26e-06	2.59e-05	Upregulated
P2ry13	46.3781	0.736187	0.294103	2.50316	0.0123091	0.0477644	Upregulated
P2ry12	188.725	0.820124	0.219249	3.7406	0.000183581	0.00136732	Upregulated
Igsf10	221.31	0.976468	0.203401	4.80071	1.58e-06	1.87e-05	Upregulated
Vmn2r1	56.912	0.694515	0.248118	2.79913	0.00512408	0.0235398	Upregulated
Veph1	44.0915	1.05324	0.328638	3.20486	0.00135129	0.00765439	Upregulated
Ptx3	133.828	2.73987	0.235593	11.6297	2.91e-31	2.43e-29	Upregulated
Sptssb	108.629	6.96554	0.546195	12.7528	3.01e-37	3.45e-35	Upregulated
Gm37056	38.9146	1.8007	0.318252	5.65809	1.53e-08	2.46e-07	Upregulated
Slitrk3	1320.01	1.51687	0.162438	9.33812	9.81e-21	4.45e-19	Upregulated
Gm20754	89.3958	0.892274	0.25649	3.47878	0.000503696	0.00328055	Upregulated
Gm37464	3.87379	3.31581	1.12951	2.93561	0.00332891	0.0164812	Upregulated
Serpini1	2014.42	1.23142	0.130575	9.4308	4.07e-21	1.9e-19	Upregulated
Gm10291	362.98	1.51385	0.517661	2.9244	0.00345122	0.0169586	Upregulated
Fga	3.73018	3.45851	1.20176	2.87787	0.00400373	0.0191834	Upregulated
Gm10710	17.3567	3.74121	0.602012	6.2145	5.15e-10	9.93e-09	Upregulated
Dchs2	224.169	3.8503	0.265914	14.4795	1.63e-47	2.88e-45	Upregulated
Cd1d2	11.0642	2.54175	0.623032	4.07964	4.51e-05	0.000389262	Upregulated
Cd1d1	225.807	1.51357	0.155223	9.75094	1.83e-22	9.4e-21	Upregulated
Gm10705	60.1411	1.11019	0.398426	2.78644	0.00532907	0.0242982	Upregulated
Fcrls	113.498	1.53446	0.229294	6.69211	2.2e-11	4.97e-10	Upregulated
ETV3L	4.65664	3.23515	1.06088	3.04949	0.00229232	0.0120073	Upregulated
Dpm3	176.764	0.612411	0.227755	2.6889	0.0071687	0.030984	Upregulated
Pbxip1	235.711	0.612389	0.172525	3.54958	0.000385851	0.00260602	Upregulated
Kcnn3	527.276	2.02728	0.201954	10.0383	1.03e-23	5.72e-22	Upregulated
Atp8b2	1426.55	0.61629	0.137135	4.49405	6.99e-06	7.25e-05	Upregulated
Gm9774	212.399	1.55702	0.572181	2.7212	0.00650461	0.0285891	Upregulated
Tchh	30.2258	1.65417	0.440795	3.75269	0.000174946	0.00130919	Upregulated
BC021767	33.492	1.90272	0.492227	3.86552	0.000110851	0.000873187	Upregulated
Selenbp2	6.91456	2.02047	0.735651	2.7465	0.00602346	0.0268232	Upregulated
Selenbp1	50.8276	1.31185	0.246582	5.32012	1.04e-07	1.47e-06	Upregulated
Rfx5	242.768	0.863035	0.181833	4.74631	2.07e-06	2.4e-05	Upregulated
Gm9169	123.33	2.13778	0.766962	2.78734	0.00531425	0.0242447	Upregulated
Gabpb2	335.275	0.795112	0.139474	5.7008	1.19e-08	1.95e-07	Upregulated
Ctss	102.075	1.48243	0.243938	6.07707	1.22e-09	2.26e-08	Upregulated
H2bc21	91.5168	0.623691	0.187308	3.32977	0.000869181	0.00525054	Upregulated
Fcgr1	18.2391	1.47629	0.496074	2.97596	0.00292076	0.0147882	Upregulated
Pafah1b1-ps1	15.237	2.64711	0.793424	3.33631	0.00084898	0.00514538	Upregulated
Txnip	1526.89	1.74268	0.421843	4.13112	3.61e-05	0.000319712	Upregulated
Notch2	1130.35	2.08219	0.107036	19.4532	2.74e-84	1.35e-81	Upregulated
Gm42820	4.76698	2.8955	0.957341	3.02452	0.00249028	0.0129211	Upregulated
Hmgcs2	170.29	0.75386	0.144236	5.22656	1.73e-07	2.37e-06	Upregulated
Phgdh	1086.26	0.93251	0.140574	6.63359	3.28e-11	7.23e-10	Upregulated
Gm12428	516.39	0.753605	0.243901	3.0898	0.00200291	0.0106902	Upregulated
Slc22a15	393.114	0.618718	0.150104	4.12194	3.76e-05	0.000330504	Upregulated
Nhlh2	448.901	2.67114	0.200293	13.3361	1.43e-40	1.86e-38	Upregulated
Vangl1	163.469	1.96628	0.187394	10.4927	9.33e-26	5.81e-24	Upregulated
Olfml3	60.9114	1.00553	0.247399	4.06442	4.82e-05	0.000413294	Upregulated
Kcnd3	1509.2	1.11592	0.135912	8.2106	2.2e-16	7.47e-15	Upregulated
Cd53	30.7268	0.958249	0.344645	2.78039	0.00542929	0.0246507	Upregulated
Kcnc4	474.707	2.56584	0.183545	13.9794	2.08e-44	3.2e-42	Upregulated
Gstm1	599.833	0.86692	0.10734	8.07639	6.67e-16	2.2e-14	Upregulated
Amy1	392.045	1.00584	0.177194	5.6765	1.37e-08	2.23e-07	Upregulated
Col11a1	704.224	0.763323	0.129904	5.87607	4.2e-09	7.26e-08	Upregulated
Olfm3	403.069	2.6448	0.164116	16.1154	1.99e-58	5.29e-56	Upregulated
Gm43520	8.86631	3.25492	0.873239	3.72741	0.000193459	0.00143098	Upregulated
6530403H02Rik	59.474	0.85113	0.245016	3.47378	0.000513184	0.00333682	Upregulated
Gm43444	20.3321	3.37947	1.2055	2.80337	0.00505711	0.023269	Upregulated
Gm42928	24.5407	1.64542	0.390368	4.21505	2.5e-05	0.000229498	Upregulated
Cnn3	2044.11	0.826972	0.094426	8.75789	1.99e-18	7.83e-17	Upregulated
F3	125.708	0.883428	0.213052	4.14653	3.38e-05	0.00030052	Upregulated
Gm43590	7.21559	2.46172	0.976635	2.52062	0.011715	0.045926	Upregulated
Snhg8	280.553	0.762122	0.22837	3.33722	0.000846205	0.00513408	Upregulated
Gm4617	4165.14	0.621988	0.242315	2.56686	0.0102625	0.041349	Upregulated
Arsj	9.22376	3.0308	0.745272	4.06671	4.77e-05	0.000409704	Upregulated
Camk2d	1927.28	3.78906	0.121039	31.3045	4.05e-215	1.92e-211	Upregulated
Gm43011	6.29111	6.24126	1.20002	5.20094	1.98e-07	2.7e-06	Upregulated
Neurog2	63.1956	1.20443	0.248278	4.85113	1.23e-06	1.48e-05	Upregulated
Gm43654	44.1126	0.72639	0.272477	2.66588	0.00767878	0.0326929	Upregulated
Gm9387	36.2532	2.07432	0.559672	3.70632	0.00021029	0.00153959	Upregulated
Pla2g12a	223.005	0.746904	0.187656	3.98018	6.89e-05	0.000570771	Upregulated
Col25a1	156.768	2.13744	0.293093	7.29271	3.04e-13	8.24e-12	Upregulated
Bdh2	5.02219	3.84013	1.15712	3.3187	0.000904391	0.00542428	Upregulated
Mttp	153.342	0.666987	0.159773	4.1746	2.99e-05	0.000267913	Upregulated
Syde2	250.986	0.682612	0.189761	3.59722	0.000321632	0.00222723	Upregulated
St6galnac5	1079.54	1.25881	0.230047	5.472	4.45e-08	6.62e-07	Upregulated
Slc44a5	723.348	1.43559	0.160952	8.91937	4.69e-19	1.91e-17	Upregulated
4930570G19Rik	192.437	1.17094	0.237149	4.93757	7.91e-07	9.8e-06	Upregulated
Negr1	4287.44	1.17714	0.173857	6.77076	1.28e-11	2.98e-10	Upregulated
Gm15577	12.6261	2.85021	0.568783	5.01106	5.41e-07	6.86e-06	Upregulated
Chd7	925.83	1.81793	0.134796	13.4865	1.88e-41	2.51e-39	Upregulated
Gm12918	551.869	0.947073	0.223457	4.23827	2.25e-05	0.000209789	Upregulated
Gm11827	5.47819	2.62034	0.843907	3.10501	0.00190275	0.0102388	Upregulated
Trp53inp1	369.272	0.590402	0.128397	4.59824	4.26e-06	4.61e-05	Upregulated
Gm11831	3.45174	4.60364	1.3493	3.41188	0.000645168	0.00407536	Upregulated
Gem	20.344	1.34638	0.42431	3.1731	0.00150818	0.00840229	Upregulated
1700123M08Rik	51.0893	0.867555	0.259949	3.3374	0.000845647	0.00513312	Upregulated
Rbm12b2	837.175	0.612701	0.206977	2.96023	0.00307409	0.0154652	Upregulated
Gm11837	63.1195	0.86695	0.310629	2.79095	0.0052554	0.0240225	Upregulated
Calb1	357.084	1.7034	0.234532	7.26299	3.79e-13	1.02e-11	Upregulated
Nkain3	320.343	1.74028	0.19484	8.93182	4.19e-19	1.72e-17	Upregulated
Gm11872	19.7098	3.15109	0.548422	5.74573	9.15e-09	1.52e-07	Upregulated
Gm11878	110.448	1.4511	0.578634	2.5078	0.0121487	0.0472581	Upregulated
Gm11889	42.179	1.78626	0.466007	3.83312	0.00012653	0.000986506	Upregulated
Ankrd6	1353.8	1.19952	0.142436	8.42147	3.72e-17	1.33e-15	Upregulated
4933421O10Rik	152.059	0.752629	0.172251	4.36936	1.25e-05	0.000122921	Upregulated
Pm20d2	86.8044	0.669781	0.264775	2.52963	0.0114184	0.0449274	Upregulated
Pnrc1	518.894	0.671379	0.160143	4.19238	2.76e-05	0.00025028	Upregulated
Taf9-ps	130.844	1.0737	0.341435	3.14466	0.00166281	0.00911983	Upregulated
Tmem215	8.81888	2.49663	0.68967	3.62003	0.000294569	0.00206155	Upregulated
Psenen-ps	126.044	1.45173	0.330774	4.3889	1.14e-05	0.000113324	Upregulated
Gm12397	331.531	0.843784	0.266447	3.1668	0.00154128	0.00855845	Upregulated
1700022I11Rik	2.61346	3.37081	1.34721	2.50208	0.0123467	0.0478868	Upregulated
Shb	913.579	2.82145	0.140505	20.0807	1.09e-89	6.95e-87	Upregulated
Gm12411	773.806	1.39858	0.464853	3.00865	0.00262413	0.0134913	Upregulated
Igfbpl1	5490.44	1.71014	0.14402	11.8743	1.61e-32	1.45e-30	Upregulated
Nr4a3	1112.88	0.926855	0.156392	5.9265	3.09e-09	5.45e-08	Upregulated
Gm12538	3.48294	4.62507	1.53658	3.00998	0.00261268	0.0134442	Upregulated
Lpar1	82.3663	1.19887	0.222928	5.37785	7.54e-08	1.09e-06	Upregulated
Susd1	84.2333	1.82103	0.26691	6.82265	8.94e-12	2.11e-10	Upregulated
E130308A19Rik	667.593	1.00722	0.113336	8.88702	6.28e-19	2.53e-17	Upregulated
Wdr31	197.327	0.823057	0.162753	5.05708	4.26e-07	5.48e-06	Upregulated
Astn2	530.307	1.09236	0.171352	6.37498	1.83e-10	3.69e-09	Upregulated
Trim32	4190.8	1.00714	0.106496	9.45707	3.17e-21	1.5e-19	Upregulated
Gm11249	528.838	1.9268	0.581042	3.31612	0.000912782	0.00546768	Upregulated
Gm11224	15.2301	1.87915	0.646775	2.90541	0.00366768	0.0178517	Upregulated
Rasef	34.2112	1.95176	0.311385	6.26798	3.66e-10	7.17e-09	Upregulated
Gm11240	2.27411	3.98298	1.56548	2.54426	0.010951	0.0434348	Upregulated
Gm11405	61.1474	1.74226	0.372388	4.67862	2.89e-06	3.24e-05	Upregulated
Gm11263	417.438	0.918771	0.277397	3.31212	0.000925922	0.00553098	Upregulated
Nfib	13093.8	1.17903	0.202329	5.82726	5.63e-09	9.55e-08	Upregulated
Gm11266	119.006	1.14137	0.24146	4.72694	2.28e-06	2.61e-05	Upregulated
Frem1	57.9818	0.651819	0.239739	2.71887	0.00655054	0.0287483	Upregulated
Ttc39b	423.522	1.74808	0.129453	13.5036	1.49e-41	2.01e-39	Upregulated
Gm10154	1363.21	0.78773	0.235276	3.34811	0.000813641	0.00496305	Upregulated
Gm12416	47.1328	1.26304	0.342905	3.68336	0.000230182	0.00166512	Upregulated
Gm12419	7.24108	2.15728	0.734833	2.93575	0.00332745	0.0164805	Upregulated
Sh3gl2	3735.49	1.20786	0.14591	8.27812	1.25e-16	4.3e-15	Upregulated
Adamtsl1	1279.2	3.81991	0.230753	16.5541	1.49e-61	4.21e-59	Upregulated
Acer2	76.3124	0.752004	0.221524	3.39469	0.000687056	0.00429955	Upregulated
Mrpl48-ps	98.1717	0.995683	0.236641	4.20757	2.58e-05	0.000235817	Upregulated
Elavl2	3767.57	0.601582	0.143455	4.19351	2.75e-05	0.000249131	Upregulated
Gm12657	102.055	0.997254	0.37814	2.63726	0.00835782	0.0349981	Upregulated
Jun	1108.62	1.52788	0.140013	10.9125	1e-27	6.89e-26	Upregulated
Cyp2j13	3.84703	2.71801	1.07391	2.53094	0.0113757	0.0447742	Upregulated
E130114P18Rik	234.73	3.24497	0.16213	20.0146	4.11e-89	2.49e-86	Upregulated
Nfia	4891.1	2.53613	0.361512	7.01534	2.29e-12	5.72e-11	Upregulated
Patj	163.957	1.11921	0.191091	5.85698	4.71e-09	8.1e-08	Upregulated
Itgb3bp	46.089	0.943997	0.299505	3.15185	0.00162237	0.00893326	Upregulated
Pgm1	535.549	1.14597	0.137839	8.31379	9.27e-17	3.25e-15	Upregulated
Ror1	23.1554	1.9309	0.448996	4.30048	1.7e-05	0.000163481	Upregulated
Cachd1	728.75	0.743674	0.126442	5.88153	4.06e-09	7.05e-08	Upregulated
Dnajc6	3660.5	0.609608	0.120847	5.04447	4.55e-07	5.82e-06	Upregulated
Lepr	35.4913	0.737731	0.29084	2.53655	0.011195	0.0441877	Upregulated
Gm12722	10.2672	3.00982	1.01821	2.95598	0.00311675	0.0156399	Upregulated
Ttc22	20.0153	1.126	0.420397	2.67843	0.00739691	0.0317557	Upregulated
Ssbp3	4997.75	0.666045	0.106643	6.24555	4.22e-10	8.23e-09	Upregulated
Dmrtb1	89.1613	0.594894	0.216726	2.74491	0.00605266	0.026933	Upregulated
Dmrta2	243.034	1.45443	0.161995	8.97825	2.75e-19	1.15e-17	Upregulated
Gm12816	224.78	0.921736	0.229044	4.02427	5.72e-05	0.000481795	Upregulated
Llph-ps1	22.3912	1.47345	0.503661	2.92547	0.00343933	0.0169212	Upregulated
Gm12844	56.2749	1.73602	0.518339	3.34919	0.000810469	0.00494624	Upregulated
Ermap	21.0657	1.69814	0.400895	4.23587	2.28e-05	0.000211861	Upregulated
Bmp8b	14.6043	1.27394	0.508729	2.50417	0.012274	0.0476673	Upregulated
Gm17244	125.193	1.02763	0.233964	4.39225	1.12e-05	0.000111923	Upregulated
Gm12922	1118.87	1.70789	0.514653	3.31852	0.00090497	0.00542638	Upregulated
Ftl2-ps	315.859	0.784306	0.215119	3.64591	0.000266444	0.00189238	Upregulated
Csf3r	21.4046	1.85187	0.408649	4.53169	5.85e-06	6.17e-05	Upregulated
Col8a2	21.3032	1.19784	0.426638	2.80762	0.00499089	0.023014	Upregulated
Gm12928	58.325	0.784697	0.259581	3.02294	0.00250335	0.0129833	Upregulated
Trim62	1197.78	0.69263	0.0945694	7.32403	2.41e-13	6.59e-12	Upregulated
Zbtb8b	119.751	1.20858	0.194556	6.21198	5.23e-10	1.01e-08	Upregulated
Gm12966	478.274	1.27068	0.384947	3.30092	0.0009637	0.00572234	Upregulated
Hcrtr1	21.7504	2.38063	0.490219	4.85627	1.2e-06	1.44e-05	Upregulated
Laptm5	269.456	1.5369	0.200811	7.65348	1.96e-14	5.83e-13	Upregulated
Ptpru	1744.72	3.19759	0.148927	21.4708	2.92e-102	2.3e-99	Upregulated
Oprd1	78.9047	1.14816	0.237425	4.83588	1.33e-06	1.58e-05	Upregulated
Trnp1	586.948	0.586102	0.127722	4.5889	4.46e-06	4.81e-05	Upregulated
Hmgn2	2261.51	0.75686	0.221043	3.42405	0.000616962	0.00392529	Upregulated
Man1c1	444.407	0.964422	0.113666	8.48472	2.16e-17	7.97e-16	Upregulated
Ncmap	13.1621	2.66996	0.597551	4.46818	7.89e-06	8.11e-05	Upregulated
Rcan3	1896.24	1.93445	0.118352	16.3449	4.73e-60	1.29e-57	Upregulated
Nipal3	598.879	2.12011	0.113223	18.7251	3.09e-78	1.26e-75	Upregulated
Id3	511.654	0.592836	0.135008	4.39113	1.13e-05	0.000112311	Upregulated
C1qb	116.974	1.81919	0.257706	7.05915	1.68e-12	4.24e-11	Upregulated
C1qc	128.175	1.67636	0.2034	8.24169	1.7e-16	5.8e-15	Upregulated
C1qa	136.653	1.82553	0.212521	8.58989	8.71e-18	3.29e-16	Upregulated
Htr6	46.0242	0.874995	0.302876	2.88895	0.00386527	0.0186294	Upregulated
Kazn	1775.08	0.754351	0.0991985	7.60445	2.86e-14	8.41e-13	Upregulated
Pdpn	101.311	1.16033	0.189334	6.12845	8.87e-10	1.66e-08	Upregulated
Anp32b-ps1	46.0105	1.42033	0.420577	3.3771	0.000732536	0.00454092	Upregulated
Gm13234	15.0642	1.91689	0.733703	2.61262	0.00898498	0.0370537	Upregulated
Agtrap	48.8085	1.52389	0.281022	5.42269	5.87e-08	8.59e-07	Upregulated
Fbxo2	93.1385	1.80486	0.298703	6.04234	1.52e-09	2.77e-08	Upregulated
Trmt112-ps2	155.32	0.890881	0.206966	4.30448	1.67e-05	0.000161081	Upregulated
Trp73	362.935	1.00297	0.146375	6.85208	7.28e-12	1.74e-10	Upregulated
Prdm16os	77.2059	0.974568	0.220937	4.41108	1.03e-05	0.000103409	Upregulated
Plch2	1278.31	0.634086	0.133232	4.75924	1.94e-06	2.26e-05	Upregulated
Gm17590	9.01484	1.66294	0.595426	2.79286	0.00522449	0.0239089	Upregulated
Rps4x-ps	26.1128	2.3884	0.555102	4.30264	1.69e-05	0.000162356	Upregulated
Fzd1	584.502	2.68921	0.176426	15.2427	1.84e-52	3.89e-50	Upregulated
Cdk14	2309.25	0.80867	0.118617	6.81747	9.27e-12	2.19e-10	Upregulated
Cldn12	376.851	0.873173	0.135121	6.46217	1.03e-10	2.15e-09	Upregulated
Gm8773	95.8457	1.03294	0.18079	5.71348	1.11e-08	1.82e-07	Upregulated
Cfap69	151.047	1.4323	0.181119	7.90803	2.62e-15	8.27e-14	Upregulated
Steap2	184.569	1.55875	0.194004	8.03459	9.39e-16	3.06e-14	Upregulated
Gm3203	9.26841	1.79817	0.67859	2.64986	0.00805254	0.0339663	Upregulated
Zfp804b	96.3447	4.01996	0.315616	12.7369	3.69e-37	4.21e-35	Upregulated
Gm24525	1.97789	3.77451	1.49983	2.51662	0.0118486	0.0463424	Upregulated
Gm42598	5.97657	2.88103	0.874669	3.29385	0.000988263	0.00585605	Upregulated
Gm42597	4.55748	5.78714	1.35315	4.27679	1.9e-05	0.000179624	Upregulated
Tex47	5.0157	2.55278	0.983635	2.59525	0.00945223	0.0386763	Upregulated
Abcb4	39.0723	0.717932	0.288758	2.48627	0.0129089	0.049636	Upregulated
Gm7332	337.672	1.40441	0.536521	2.61763	0.00885432	0.0366554	Upregulated
Sema3c	3476.24	2.86092	0.148714	19.2377	1.79e-82	8.47e-80	Upregulated
Gm15719	13.3586	2.25365	0.807581	2.79062	0.00526076	0.0240424	Upregulated
Reln	13093.1	0.8075	0.135537	5.95776	2.56e-09	4.55e-08	Upregulated
Rpl17-ps5	472.336	0.870556	0.263648	3.30196	0.000960125	0.00570791	Upregulated
Gm6560	613.793	2.28785	0.65606	3.48727	0.000487985	0.00318963	Upregulated
Gm6745	112.879	1.37616	0.549214	2.5057	0.0122211	0.047493	Upregulated
Asb10	3.90953	3.27006	1.20764	2.70782	0.00677277	0.029568	Upregulated
Gm10221	448.933	0.675157	0.195911	3.44624	0.000568441	0.00365592	Upregulated
Wdr86	71.3798	3.82295	0.393054	9.72629	2.33e-22	1.19e-20	Upregulated
Xrcc2	107.331	0.778645	0.180406	4.31607	1.59e-05	0.000153418	Upregulated
Gm21663	5.64408	3.89186	1.21181	3.2116	0.00131997	0.00749586	Upregulated
Gm5067	5.25285	2.64128	0.841879	3.13736	0.00170478	0.00931116	Upregulated
Gm6089	10.6954	1.84089	0.699187	2.6329	0.00846582	0.0353234	Upregulated
Dpp6	3182.41	0.724435	0.0919759	7.87636	3.37e-15	1.06e-13	Upregulated
Gm43660	146.767	0.629858	0.200647	3.13914	0.00169445	0.0092633	Upregulated
Gm10461	115.911	0.834104	0.173199	4.81588	1.47e-06	1.74e-05	Upregulated
Grk4	116.34	0.62538	0.213669	2.92686	0.00342404	0.0168621	Upregulated
Cpz	14.0016	1.3726	0.542739	2.52903	0.011438	0.0449893	Upregulated
Gm2810	220.506	0.745713	0.256038	2.9125	0.00358543	0.0174981	Upregulated
Tapt1	1421	0.890183	0.126787	7.02107	2.2e-12	5.51e-11	Upregulated
E430021H15Rik	10.4201	2.27511	0.661337	3.44016	0.000581363	0.00372788	Upregulated
Gm42984	28.7391	0.981969	0.371296	2.64471	0.0081762	0.0343836	Upregulated
Slit2	557.049	1.34714	0.221018	6.09514	1.09e-09	2.03e-08	Upregulated
Gm5555	182.86	1.31772	0.330198	3.9907	6.59e-05	0.000548597	Upregulated
Gm8069	10.3715	2.38575	0.868443	2.74716	0.00601132	0.0267843	Upregulated
Gm42977	80.0547	2.21546	0.708447	3.12721	0.00176474	0.00960315	Upregulated
Gm42634	7.46704	1.75166	0.698442	2.50795	0.0121433	0.0472528	Upregulated
Gm42860	32.9985	1.0648	0.362063	2.94094	0.00327218	0.0162715	Upregulated
Gm20033	116.815	0.589532	0.175825	3.35294	0.000799572	0.0048873	Upregulated
N4bp2os	86.2142	0.804328	0.293531	2.74018	0.00614055	0.0272523	Upregulated
N4bp2	1133.68	0.656976	0.0967786	6.78845	1.13e-11	2.65e-10	Upregulated
Bend4	686.185	0.77152	0.119348	6.46445	1.02e-10	2.12e-09	Upregulated
Gm43028	391.024	1.58414	0.497694	3.18297	0.00145774	0.00815585	Upregulated
Gm42887	15.5744	1.48674	0.498197	2.98424	0.00284288	0.0144434	Upregulated
Gabra2	2965.41	0.852118	0.0933573	9.12748	7.01e-20	3.02e-18	Upregulated
Kit	2753.58	1.64	0.142603	11.5005	1.31e-30	1.05e-28	Upregulated
Ube2n-ps1	297.043	1.41229	0.489244	2.88668	0.00389328	0.0187262	Upregulated
Rest	206.685	0.794827	0.143556	5.5367	3.08e-08	4.72e-07	Upregulated
Adgrl3	3784.51	0.852181	0.102572	8.30809	9.73e-17	3.4e-15	Upregulated
Gm43594	5.95934	2.32936	0.792719	2.93845	0.00329859	0.0163581	Upregulated
Rpl7-ps7	44.4636	1.22264	0.385194	3.1741	0.00150304	0.00837857	Upregulated
Gm5869	842.822	2.00226	0.574814	3.48332	0.000495229	0.00323252	Upregulated
Gm15682	337.345	1.58906	0.558039	2.84758	0.00440533	0.0207544	Upregulated
Mkrn1-ps1	14.6426	1.99147	0.738745	2.69575	0.00702306	0.0304659	Upregulated
Trmt112-ps1	13.1993	1.39089	0.506283	2.74725	0.00600975	0.0267843	Upregulated
Gm15710	518.799	0.758022	0.212628	3.56502	0.000363833	0.00247954	Upregulated
Ppef2	4.41193	2.2361	0.854883	2.61568	0.00890507	0.0368011	Upregulated
Naaa	112.821	1.38036	0.222624	6.20038	5.63e-10	1.08e-08	Upregulated
Shroom3	55.8479	0.852319	0.276836	3.07879	0.00207846	0.0110312	Upregulated
Gm2861	5.36184	3.01099	1.03677	2.90421	0.00368181	0.0179077	Upregulated
Antxr2	134.241	0.712733	0.167559	4.25361	2.1e-05	0.000197374	Upregulated
Prdm8	1562.28	0.810821	0.103593	7.82697	5e-15	1.55e-13	Upregulated
Mir703	61.5083	1.06038	0.326855	3.2442	0.00117782	0.00679547	Upregulated
Rasgef1b	488.514	2.26182	0.172558	13.1076	2.98e-39	3.67e-37	Upregulated
Gm35394	35.1677	0.958358	0.298068	3.21523	0.0013034	0.00740973	Upregulated
Gm42933	117.861	1.2493	0.351348	3.55572	0.000376942	0.00255197	Upregulated
Arhgap24	99.0499	1.97293	0.263267	7.49405	6.68e-14	1.91e-12	Upregulated
Ptpn13	317.371	1.6581	0.171639	9.66039	4.44e-22	2.25e-20	Upregulated
Hsd17b11	276.895	0.83152	0.127339	6.52999	6.58e-11	1.4e-09	Upregulated
Sparcl1	10365.7	0.803744	0.126527	6.35235	2.12e-10	4.24e-09	Upregulated
Ibsp	8.44181	3.27309	0.783278	4.17871	2.93e-05	0.000263484	Upregulated
Spp1	50.5624	0.757935	0.267529	2.83309	0.00461004	0.0215217	Upregulated
Gm28050	10.347	2.19592	0.591182	3.71446	0.000203641	0.001496	Upregulated
Hfm1	75.3509	0.805944	0.238926	3.37319	0.000743014	0.00459134	Upregulated
Tgfbr3	69.0579	1.18618	0.275147	4.31107	1.62e-05	0.00015661	Upregulated
Cryba4	6.5372	3.11059	0.880434	3.53302	0.000410846	0.00274846	Upregulated
Crybb1	37.1891	0.873708	0.322326	2.71064	0.00671543	0.0293467	Upregulated
Hspb8	37.0376	1.52331	0.312861	4.86898	1.12e-06	1.36e-05	Upregulated
Gstm2-ps1	14.6568	1.37409	0.486408	2.82498	0.00472831	0.0220043	Upregulated
Hrk	1996.1	3.47329	0.421141	8.24734	1.62e-16	5.54e-15	Upregulated
Lhx5	65.0067	0.964154	0.283665	3.39892	0.000676523	0.00424825	Upregulated
Rasal1	162.69	0.934942	0.217657	4.29549	1.74e-05	0.000166869	Upregulated
Rph3a	2098.77	0.746352	0.166104	4.49328	7.01e-06	7.27e-05	Upregulated
Gm42918	37.3945	0.76155	0.289536	2.63024	0.00853253	0.0355409	Upregulated
Adam1b	111.033	1.07468	0.22012	4.88226	1.05e-06	1.27e-05	Upregulated
Adam1a	348.814	1.07932	0.172711	6.2493	4.12e-10	8.05e-09	Upregulated
Gm42748	22.3813	0.939089	0.374655	2.50654	0.0121919	0.047395	Upregulated
A930024E05Rik	40.4157	1.40538	0.336652	4.17457	2.99e-05	0.000267913	Upregulated
Kntc1	168.458	1.65056	0.164334	10.0439	9.77e-24	5.41e-22	Upregulated
Tmem132c	147.619	0.713888	0.199094	3.58569	0.000336191	0.00231382	Upregulated
Tmem132d	237.034	1.13419	0.282843	4.00996	6.07e-05	0.000509595	Upregulated
Gm6139	3397.86	0.834665	0.22845	3.65359	0.000258594	0.00184415	Upregulated
Gusb	237.604	0.590907	0.151029	3.91254	9.13e-05	0.000734842	Upregulated
Gm42894	54.9819	2.41457	0.392248	6.15572	7.47e-10	1.42e-08	Upregulated
Galnt17	2677.48	2.66928	0.191954	13.9058	5.84e-44	8.86e-42	Upregulated
Gm42897	6.4956	3.31872	0.892163	3.71986	0.00019933	0.00146752	Upregulated
Gm43165	5.01711	5.16242	1.21487	4.24935	2.14e-05	0.000201005	Upregulated
Ncf1	34.5433	1.03745	0.314255	3.30131	0.000962343	0.00571965	Upregulated
Trip6	167.29	0.829617	0.234876	3.53214	0.000412205	0.00275677	Upregulated
Gm43012	47.7509	1.18821	0.331583	3.58346	0.000339079	0.00233166	Upregulated
Gm8066	63.4422	1.0721	0.221386	4.84269	1.28e-06	1.54e-05	Upregulated
Gigyf1	1710.68	0.581108	0.132231	4.39464	1.11e-05	0.00011084	Upregulated
Mospd3	994.065	0.61068	0.117666	5.18994	2.1e-07	2.85e-06	Upregulated
Zcwpw1	75.8428	0.927641	0.30529	3.03855	0.00237716	0.012414	Upregulated
Gm8099	4.87467	3.10757	1.13767	2.73151	0.00630439	0.0278177	Upregulated
Mcm7	1316.4	0.789332	0.110439	7.14719	8.86e-13	2.29e-11	Upregulated
Ap4m1	452.263	0.700764	0.125704	5.57471	2.48e-08	3.86e-07	Upregulated
Stag3	285.558	1.41828	0.210339	6.74283	1.55e-11	3.57e-10	Upregulated
Nudt1	91.1597	0.990436	0.241257	4.10531	4.04e-05	0.000352577	Upregulated
Snx8	467.18	0.621137	0.135502	4.58397	4.56e-06	4.92e-05	Upregulated
Gm6433	496.672	2.10715	0.526539	4.00188	6.28e-05	0.000525629	Upregulated
Zfp853	184.939	1.12491	0.228031	4.93317	8.09e-07	1e-05	Upregulated
Tmem130	3435.96	0.87474	0.0908896	9.6242	6.32e-22	3.12e-20	Upregulated
N4bp2l1	298.321	0.965186	0.132015	7.31121	2.65e-13	7.22e-12	Upregulated
Gm42959	8.03669	2.65909	0.90415	2.94098	0.00327176	0.0162715	Upregulated
Col1a2	375.284	0.93638	0.177093	5.2875	1.24e-07	1.74e-06	Upregulated
Casd1	1588.13	0.597901	0.0937172	6.37984	1.77e-10	3.58e-09	Upregulated
Dlx6	97.4651	0.762929	0.226227	3.3724	0.000745162	0.0045999	Upregulated
Nxph1	1308.66	0.779857	0.116788	6.67755	2.43e-11	5.47e-10	Upregulated
Thsd7a	2410.73	1.54076	0.151899	10.1433	3.55e-24	2.02e-22	Upregulated
Foxp2	644.542	1.01986	0.241429	4.22428	2.4e-05	0.000221578	Upregulated
Wnt2	21.3623	4.34748	0.636779	6.8273	8.65e-12	2.05e-10	Upregulated
C130093G08Rik	2.77757	4.26823	1.39228	3.06563	0.00217211	0.0114433	Upregulated
Prrt4	533.582	0.613552	0.121777	5.03832	4.7e-07	6e-06	Upregulated
Flnc	80.1909	1.34004	0.200274	6.69102	2.22e-11	5e-10	Upregulated
Irf5	19.8148	1.45182	0.437542	3.31813	0.000906212	0.00543245	Upregulated
Tspan33	115.38	0.862158	0.190827	4.518	6.24e-06	6.54e-05	Upregulated
Smo	652.728	1.62385	0.118744	13.6752	1.43e-42	2.02e-40	Upregulated
Ahcyl2	949.068	1.02151	0.125484	8.14057	3.93e-16	1.33e-14	Upregulated
Klhdc10	6112.51	0.683439	0.101679	6.72153	1.8e-11	4.09e-10	Upregulated
Cep41	263.135	0.960088	0.133286	7.20322	5.88e-13	1.55e-11	Upregulated
Cald1	484.303	0.79358	0.132786	5.97637	2.28e-09	4.08e-08	Upregulated
9330158H04Rik	21.2577	1.196	0.389754	3.06861	0.00215057	0.0113502	Upregulated
Chrm2	248.688	1.06938	0.162263	6.59044	4.39e-11	9.53e-10	Upregulated
Dgki	1242.39	1.20473	0.168858	7.13458	9.71e-13	2.5e-11	Upregulated
Fmc1	291.614	0.742978	0.175879	4.22436	2.4e-05	0.000221578	Upregulated
Hipk2	970.756	0.651765	0.193347	3.37096	0.000749081	0.00461686	Upregulated
Tbxas1	21.4149	1.34369	0.393693	3.41303	0.00064244	0.00406335	Upregulated
E330009J07Rik	1182.77	0.71537	0.119593	5.98172	2.21e-09	3.96e-08	Upregulated
Mgam	169.53	7.17031	0.506372	14.1602	1.62e-45	2.67e-43	Upregulated
Gm2719	20.3855	1.51199	0.514554	2.93846	0.00329847	0.0163581	Upregulated
Cntnap2	2853.1	2.55455	0.178215	14.3341	1.34e-46	2.3e-44	Upregulated
Zfp467	525.941	0.922836	0.118584	7.78214	7.13e-15	2.19e-13	Upregulated
4921507P07Rik	69.4493	1.05112	0.211679	4.96563	6.85e-07	8.54e-06	Upregulated
Chn2	1005.02	0.630649	0.103273	6.10665	1.02e-09	1.89e-08	Upregulated
Gm3279	42.9056	2.07858	0.281786	7.37646	1.63e-13	4.5e-12	Upregulated
Nap1l5	1584.41	1.85321	0.179843	10.3046	6.72e-25	3.98e-23	Upregulated
Tigd2	168.793	0.673513	0.184351	3.65342	0.00025877	0.00184484	Upregulated
A730020E08Rik	95.6351	0.758314	0.18256	4.15379	3.27e-05	0.000291359	Upregulated
Ccser1	576.741	0.935684	0.165342	5.65909	1.52e-08	2.45e-07	Upregulated
Grid2	349.429	0.821772	0.215924	3.80584	0.000141324	0.00108505	Upregulated
Hpgds	54.7694	0.953567	0.269261	3.54143	0.000397968	0.00267593	Upregulated
Ndnf	1227.41	0.597782	0.12001	4.98109	6.32e-07	7.94e-06	Upregulated
Prdm5	99.0802	1.91475	0.277862	6.89102	5.54e-12	1.34e-10	Upregulated
Gadd45a	29.7551	1.38039	0.327298	4.21752	2.47e-05	0.00022726	Upregulated
E230016M11Rik	61.3178	1.07465	0.319962	3.35867	0.000783174	0.00480072	Upregulated
Gm8566	67.2936	1.7158	0.393184	4.36385	1.28e-05	0.000125827	Upregulated
Gm6157	14.1218	1.73275	0.486781	3.55961	0.000371412	0.00252174	Upregulated
Kdm3a	824.783	0.650165	0.0897283	7.24593	4.29e-13	1.15e-11	Upregulated
Atoh8	22.165	2.69071	0.447632	6.01097	1.84e-09	3.32e-08	Upregulated
Gm5576	28.4356	1.26827	0.436801	2.90353	0.00368978	0.0179408	Upregulated
Lrrtm4	187.465	1.04383	0.166003	6.28803	3.22e-10	6.32e-09	Upregulated
Gm44242	22.6665	1.36788	0.513753	2.66252	0.00775569	0.0329755	Upregulated
Hk2	137.828	1.9061	0.249677	7.6343	2.27e-14	6.73e-13	Upregulated
Gm15624	8.80174	1.66374	0.614785	2.70621	0.00680555	0.0296966	Upregulated
Gm18537	78.3982	0.775693	0.26836	2.89049	0.00384641	0.0185498	Upregulated
Cyp26b1	455.226	2.76755	0.88187	3.13827	0.00169946	0.00928644	Upregulated
Alms1-ps1	86.6895	0.785419	0.253071	3.10355	0.00191215	0.0102753	Upregulated
Alms1-ps2	124.748	0.858283	0.271069	3.16629	0.00154395	0.00857127	Upregulated
Tgfa	771.353	1.66993	0.118752	14.0623	6.47e-45	1.03e-42	Upregulated
Antxr1	618.931	0.667089	0.153033	4.35911	1.31e-05	0.000128354	Upregulated
Gm44414	29.3809	1.19996	0.367287	3.26708	0.00108662	0.00633882	Upregulated
Prokr1	42.0284	2.10273	0.372781	5.64065	1.69e-08	2.71e-07	Upregulated
Gm44210	17.0496	1.27837	0.42417	3.0138	0.00257995	0.0133076	Upregulated
Efcc1	48.0625	1.24349	0.291872	4.26039	2.04e-05	0.000192243	Upregulated
H1f10	836.094	0.800856	0.168313	4.75814	1.95e-06	2.27e-05	Upregulated
Gm5577	97.9252	0.970015	0.245962	3.94377	8.02e-05	0.000654051	Upregulated
Gm44168	123.936	0.942568	0.232243	4.05854	4.94e-05	0.000422001	Upregulated
Fbln2	304.946	0.787314	0.12366	6.36676	1.93e-10	3.88e-09	Upregulated
Gm4575	121.418	2.73488	0.679196	4.02665	5.66e-05	0.000477471	Upregulated
Magi1	2870.41	1.13853	0.127412	8.9358	4.04e-19	1.67e-17	Upregulated
Gm5881	84.2124	1.39435	0.373815	3.73005	0.000191442	0.00141783	Upregulated
Frmd4b	2681.15	1.29363	0.15208	8.50625	1.8e-17	6.66e-16	Upregulated
Gm6681	17.4147	2.87414	0.654492	4.3914	1.13e-05	0.000112266	Upregulated
Gm44429	82.4944	1.79899	0.40995	4.38833	1.14e-05	0.000113578	Upregulated
Chl1	19291	0.692868	0.116724	5.93593	2.92e-09	5.17e-08	Upregulated
Lrrn1	927.76	0.744681	0.116542	6.38979	1.66e-10	3.38e-09	Upregulated
Gm15519	60.1507	0.837572	0.330323	2.53562	0.0112249	0.0442837	Upregulated
Gm5578	70.3448	0.727414	0.277899	2.61755	0.00885638	0.0366575	Upregulated
Syn2	1461.55	1.15264	0.136266	8.4588	2.7e-17	9.83e-16	Upregulated
Timp4	139.682	0.706591	0.244427	2.89081	0.00384252	0.0185348	Upregulated
Mkrn2os	47.9836	1.11207	0.276584	4.02075	5.8e-05	0.000488184	Upregulated
Gm44180	3.51124	4.6359	1.40376	3.30249	0.000958303	0.00570137	Upregulated
Gm4875	68.7241	1.05252	0.26439	3.98096	6.86e-05	0.000569299	Upregulated
Bid	418.126	0.612245	0.127929	4.78581	1.7e-06	2.01e-05	Upregulated
Slc6a12	9.66496	1.81022	0.62944	2.87592	0.00402849	0.0192708	Upregulated
A2m	106.423	0.73268	0.272285	2.69085	0.00712693	0.0308486	Upregulated
Gm8430	561.753	1.67945	0.414148	4.05519	5.01e-05	0.000427172	Upregulated
Gm10420	669.726	1.45197	0.419809	3.45864	0.000542903	0.00351653	Upregulated
Gm4482	37.4817	0.996712	0.333384	2.98968	0.00279267	0.0142464	Upregulated
Cdca3	88.9236	0.581198	0.192177	3.02429	0.00249218	0.0129282	Upregulated
Cd4	4.02414	2.37451	0.925452	2.56578	0.0102944	0.0414282	Upregulated
Lag3	67.8632	0.710097	0.211728	3.35382	0.000797029	0.00487302	Upregulated
Pianp	1937.8	0.735972	0.0885931	8.30733	9.79e-17	3.42e-15	Upregulated
Vamp1	247.232	0.90176	0.135781	6.64129	3.11e-11	6.88e-10	Upregulated
Scnn1a	35.1064	2.34122	0.415121	5.63985	1.7e-08	2.72e-07	Upregulated
Ccnd2	2523.54	0.711954	0.138018	5.15842	2.49e-07	3.34e-06	Upregulated
Gm4691	220.995	0.848808	0.295381	2.8736	0.00405818	0.0193932	Upregulated
Gm44215	11.8775	1.47936	0.59304	2.49454	0.012612	0.0486923	Upregulated
Dusp16	156.493	1.07394	0.190754	5.62996	1.8e-08	2.87e-07	Upregulated
Eif4a3l1	31.8267	2.31115	0.51954	4.44845	8.65e-06	8.84e-05	Upregulated
Rerg	367.092	0.593143	0.221978	2.67208	0.00753816	0.0322276	Upregulated
Etfrf1	138.813	0.633103	0.17562	3.60495	0.000312207	0.00216704	Upregulated
Pthlh	37.2792	2.49029	0.320162	7.77822	7.36e-15	2.26e-13	Upregulated
Rps4l	231.967	0.924871	0.2916	3.17172	0.00151541	0.00843739	Upregulated
Sinhcaf	245.743	0.642299	0.18346	3.50104	0.000463451	0.00305035	Upregulated
Etfbkmt	73.5355	0.743658	0.209125	3.55605	0.000376469	0.00254968	Upregulated
Gm15784	68.8661	0.851987	0.289885	2.93905	0.0032922	0.0163333	Upregulated
Gm7353	308.084	0.932747	0.239435	3.89562	9.79e-05	0.000783278	Upregulated
Sbk3	67.4804	0.757782	0.22134	3.42361	0.000617953	0.00392948	Upregulated
Zim1	288.894	0.792772	0.182999	4.3321	1.48e-05	0.000143594	Upregulated
Peg3	2712.54	0.695117	0.144114	4.8234	1.41e-06	1.68e-05	Upregulated
Gm6828	7.12398	2.76492	0.997063	2.77306	0.00555312	0.0251213	Upregulated
Vmn2r46	6.92866	2.23772	0.753713	2.96892	0.00298847	0.015102	Upregulated
Zfp446	241.764	0.85399	0.163192	5.23304	1.67e-07	2.29e-06	Upregulated
Rps8-ps4	9.33474	2.37717	0.671102	3.54219	0.000396815	0.00267046	Upregulated
Mrip-ps	89.1845	1.64399	0.423824	3.87895	0.000104906	0.000832457	Upregulated
Dhx34	472.934	0.682603	0.142954	4.77498	1.8e-06	2.1e-05	Upregulated
Pnmal2	5465.99	0.914713	0.0948307	9.64574	5.12e-22	2.57e-20	Upregulated
Psg16	66.7769	1.38545	0.224824	6.16239	7.17e-10	1.36e-08	Upregulated
Six5	52.6214	0.937439	0.25805	3.63278	0.000280385	0.00197817	Upregulated
Gm4969	252.83	1.00466	0.13494	7.44528	9.67e-14	2.73e-12	Upregulated
Apoe	4560.8	0.7068	0.156415	4.51876	6.22e-06	6.52e-05	Upregulated
Gm9844	1581.41	1.33964	0.501976	2.66873	0.00761376	0.0324979	Upregulated
Dmac2	354.757	0.594783	0.138269	4.30163	1.7e-05	0.000162838	Upregulated
Bckdha	136.419	1.12324	0.174228	6.44693	1.14e-10	2.36e-09	Upregulated
Exosc5	215.518	0.78763	0.191128	4.12094	3.77e-05	0.000331559	Upregulated
Tmem91	69.8381	0.91467	0.295105	3.09947	0.00193867	0.0103989	Upregulated
B9d2	291.603	0.837126	0.204505	4.09343	4.25e-05	0.000369778	Upregulated
Gm26707	10.1956	2.63072	0.624313	4.21377	2.51e-05	0.000230528	Upregulated
Cyp2a5	5.22844	3.04781	0.933094	3.26635	0.00108943	0.00635212	Upregulated
Cyp2t4	37.3287	0.93297	0.284822	3.27563	0.00105428	0.00618065	Upregulated
Pgam1-ps2	771.605	0.731916	0.202065	3.62219	0.000292125	0.00204929	Upregulated
Gm10651	50.0422	1.20554	0.337779	3.56902	0.000358319	0.00244901	Upregulated
Fcgbp	14.2839	3.25596	0.567419	5.73819	9.57e-09	1.58e-07	Upregulated
Dll3	120.724	0.666014	0.169566	3.92775	8.57e-05	0.000693441	Upregulated
Gm26604	27.5986	1.13062	0.376469	3.00323	0.00267129	0.0136892	Upregulated
Rasgrp4	52.1964	1.08002	0.278731	3.87479	0.000106717	0.000845693	Upregulated
Catsperg1	133.193	0.587741	0.217634	2.7006	0.00692143	0.0301189	Upregulated
Spint2	169.226	0.858901	0.263671	3.25748	0.00112407	0.00652033	Upregulated
Ppp1r14a	27.3924	0.98839	0.36461	2.71082	0.00671178	0.0293416	Upregulated
Catsperg2	34.3372	1.25678	0.362711	3.46497	0.000530284	0.0034395	Upregulated
Tyrobp	52.2658	1.74429	0.365969	4.76622	1.88e-06	2.19e-05	Upregulated
Rps12-ps4	423.679	0.754754	0.242223	3.11595	0.00183356	0.00990591	Upregulated
Fxyd1	16.7684	1.36529	0.440426	3.09993	0.00193569	0.0103876	Upregulated
Cebpa	37.6787	1.70348	0.366162	4.65225	3.28e-06	3.64e-05	Upregulated
Zfp536	1825.87	2.59081	0.136215	19.02	1.16e-80	5.1e-78	Upregulated
Ccne1	97.5319	0.624843	0.200578	3.11521	0.00183814	0.00992722	Upregulated
Gm2058	91.66	1.07101	0.418153	2.56129	0.0104283	0.0418388	Upregulated
Vstm2b	699.223	1.02706	0.140717	7.29879	2.9e-13	7.89e-12	Upregulated
Gm7224	17.5376	1.93627	0.520796	3.71791	0.000200879	0.00147801	Upregulated
Cd33	48.8612	1.64667	0.280109	5.87867	4.14e-09	7.16e-08	Upregulated
Vrk3	353.892	0.675109	0.127436	5.29762	1.17e-07	1.65e-06	Upregulated
Atf5	345.477	0.804864	0.143778	5.59795	2.17e-08	3.41e-07	Upregulated
Tead2	158.34	0.584777	0.16476	3.54926	0.000386316	0.00260797	Upregulated
Cd37	17.7245	1.71888	0.464234	3.70261	0.000213389	0.00155842	Upregulated
Grin2d	857.83	0.705864	0.121006	5.83329	5.43e-09	9.24e-08	Upregulated
Gm32031	47.1993	0.833644	0.306114	2.72331	0.00646313	0.0284332	Upregulated
Ptpn5	3747.1	0.613363	0.111911	5.4808	4.23e-08	6.31e-07	Upregulated
Ano5	72.214	1.68883	0.346895	4.86843	1.12e-06	1.36e-05	Upregulated
Gm6181	59.8681	1.52447	0.430298	3.54283	0.000395858	0.00266629	Upregulated
Siglech	38.589	1.06367	0.311932	3.40995	0.000649754	0.00409865	Upregulated
Gabrg3	507.694	0.655529	0.157537	4.16111	3.17e-05	0.000282595	Upregulated
Gm7367	195.217	0.968391	0.210443	4.60168	4.19e-06	4.55e-05	Upregulated
Gm7551	1061.19	0.62098	0.2389	2.59933	0.0093405	0.0383061	Upregulated
Adamts17	740.588	1.79833	0.143198	12.5584	3.57e-36	3.84e-34	Upregulated
Nr2f2	528.85	0.597882	0.129602	4.61323	3.96e-06	4.33e-05	Upregulated
Mctp2	15.3811	1.62444	0.494119	3.28756	0.0010106	0.00595709	Upregulated
1810026B05Rik	809.823	0.620061	0.16216	3.82377	0.000131429	0.00101866	Upregulated
0610006L08Rik	15.0484	2.82513	0.513713	5.49944	3.81e-08	5.72e-07	Upregulated
Gm5597	249.759	0.747441	0.247822	3.01604	0.002561	0.0132439	Upregulated
Gm44705	20.3345	1.96277	0.532676	3.68474	0.000228939	0.00165765	Upregulated
Mesp1	7.35603	5.71593	1.2491	4.57604	4.74e-06	5.08e-05	Upregulated
Mesp2	30.6141	1.09682	0.335748	3.26678	0.00108777	0.00634397	Upregulated
Rccd1	351.611	0.629987	0.158137	3.9838	6.78e-05	0.000562916	Upregulated
Ndufs6b	31.349	1.64571	0.573918	2.86751	0.00413719	0.0197016	Upregulated
2900076A07Rik	168.547	0.893093	0.170521	5.23745	1.63e-07	2.24e-06	Upregulated
Il16	32.7437	1.79715	0.53361	3.36792	0.000757383	0.00465953	Upregulated
Cemip	4178.97	5.28074	0.178771	29.5392	9.04e-192	2.14e-188	Upregulated
Arnt2	10329.3	0.718083	0.0988859	7.26174	3.82e-13	1.03e-11	Upregulated
Rps13-ps2	428.099	2.14749	0.654722	3.28	0.00103807	0.0060947	Upregulated
Gm2546	62.0702	1.47604	0.388564	3.7987	0.000145454	0.0011117	Upregulated
Me3	261.456	0.798499	0.143167	5.5774	2.44e-08	3.81e-07	Upregulated
Gm44907	24.1753	1.07067	0.39454	2.71371	0.00665339	0.0291455	Upregulated
Rab30	905.969	0.800326	0.140737	5.68667	1.3e-08	2.11e-07	Upregulated
Fam181b	115.836	0.656643	0.174445	3.76419	0.00016709	0.00125636	Upregulated
Gm15501	408.371	1.72593	0.661582	2.60879	0.00908626	0.0374002	Upregulated
Aqp11	240.598	0.638178	0.13163	4.84828	1.25e-06	1.5e-05	Upregulated
Gm15506	77.1496	0.614293	0.21221	2.89474	0.00379476	0.0183419	Upregulated
Gm18943	18.2652	2.12495	0.783906	2.71072	0.00671382	0.0293451	Upregulated
Tpbgl	31.0104	1.02598	0.305134	3.36238	0.000772747	0.00474172	Upregulated
Gm10605	81.5548	0.825458	0.196445	4.20198	2.65e-05	0.000241095	Upregulated
C2cd3	653.789	0.642409	0.113828	5.64367	1.66e-08	2.66e-07	Upregulated
Gm35082	13.711	2.19582	0.65114	3.37227	0.00074552	0.00460091	Upregulated
P2ry6	18.6001	1.16594	0.413618	2.81887	0.00481926	0.0223529	Upregulated
Olfr624	3.5538	3.25525	1.29179	2.51995	0.011737	0.0459817	Upregulated
Trim12c	38.5283	1.05914	0.31977	3.31217	0.000925738	0.00553098	Upregulated
Cavin3	85.0796	0.607557	0.207683	2.9254	0.0034401	0.0169215	Upregulated
Mrps36-ps2	15.0868	1.5196	0.560332	2.71197	0.00668851	0.0292615	Upregulated
Syt9	360.048	0.897398	0.131218	6.83898	7.98e-12	1.9e-10	Upregulated
Ppfibp2	42.2548	1.3585	0.267611	5.0764	3.85e-07	4.98e-06	Upregulated
Gm9449	42.8519	1.26018	0.439518	2.86718	0.00414144	0.0197154	Upregulated
Gm9105	14.3034	1.89922	0.745411	2.54788	0.010838	0.0430733	Upregulated
St5	244.724	0.678308	0.161742	4.19375	2.74e-05	0.000248958	Upregulated
Scube2	48.3528	1.73806	0.336837	5.15995	2.47e-07	3.31e-06	Upregulated
Parva	582.379	1.33893	0.105897	12.6437	1.21e-36	1.33e-34	Upregulated
Parvaos	4.30732	2.74016	0.955572	2.86756	0.00413653	0.0197016	Upregulated
Tead1	628.442	0.653534	0.118207	5.52871	3.23e-08	4.92e-07	Upregulated
Spon1	875.367	0.59309	0.13204	4.49176	7.06e-06	7.31e-05	Upregulated
Syt17	184.132	2.52514	0.22854	11.049	2.22e-28	1.59e-26	Upregulated
Gprc5b	370.015	1.36637	0.141576	9.65111	4.86e-22	2.45e-20	Upregulated
Gpr139	97.9806	1.395	0.292022	4.77703	1.78e-06	2.08e-05	Upregulated
Ppp1ccb	1582.79	0.582799	0.232241	2.50945	0.0120918	0.0470833	Upregulated
Tmem159	56.8417	2.02874	0.304928	6.6532	2.87e-11	6.37e-10	Upregulated
Anks4b	4.40203	2.43007	0.911354	2.66644	0.00766585	0.0326672	Upregulated
Crym	1204.19	2.50277	0.571289	4.38092	1.18e-05	0.000117164	Upregulated
Vwa3a	75.6339	1.23054	0.252974	4.86429	1.15e-06	1.39e-05	Upregulated
Gm45137	15.3224	1.26258	0.428028	2.94977	0.00318015	0.0159041	Upregulated
Cacng3	750.422	2.67036	0.144941	18.4238	8.47e-76	3.28e-73	Upregulated
Spn	5.37112	3.16276	1.02084	3.09819	0.00194708	0.0104369	Upregulated
Ccdc189	53.1945	0.655449	0.244896	2.67644	0.00744086	0.0319096	Upregulated
Itgax	7.2644	3.56266	0.871136	4.08967	4.32e-05	0.000375135	Upregulated
Rgs10	236.561	0.981243	0.176279	5.56641	2.6e-08	4.03e-07	Upregulated
Gm15503	3.0348	3.70402	1.28126	2.89092	0.00384114	0.018532	Upregulated
Fgfr2	705.995	1.29582	0.142819	9.07319	1.16e-19	4.95e-18	Upregulated
Lhpp	538.945	0.782109	0.107086	7.30357	2.8e-13	7.64e-12	Upregulated
Fam53b	308.69	0.763339	0.11805	6.46621	1e-10	2.09e-09	Upregulated
Ctbp2	927.542	0.598711	0.116817	5.12522	2.97e-07	3.93e-06	Upregulated
Tex36	2.27303	4.00757	1.4222	2.81786	0.00483449	0.0224015	Upregulated
Ptpre	490.062	0.723127	0.164895	4.38539	1.16e-05	0.000114929	Upregulated
Gm9347	48.6789	1.32372	0.463067	2.85859	0.00425534	0.0201603	Upregulated
Ebf3	704.514	4.18837	0.469515	8.92064	4.64e-19	1.89e-17	Upregulated
Gm45278	7.34727	5.0215	1.19579	4.19932	2.68e-05	0.000243567	Upregulated
Dpysl4	3491.35	0.767109	0.0856568	8.95562	3.38e-19	1.4e-17	Upregulated
Pwwp2b	94.7941	1.32411	0.210505	6.29014	3.17e-10	6.24e-09	Upregulated
Cfap46	50.2527	2.3061	0.287894	8.01023	1.14e-15	3.71e-14	Upregulated
Adgra1	114.855	0.930839	0.193976	4.79873	1.6e-06	1.89e-05	Upregulated
Kndc1	1144.45	1.16452	0.134958	8.62872	6.2e-18	2.38e-16	Upregulated
Gm5905	431.691	2.49172	0.700385	3.55764	0.000374196	0.00253991	Upregulated
Ctsd	1506.75	1.02466	0.138911	7.37642	1.63e-13	4.5e-12	Upregulated
Tnni2	2.53206	3.50391	1.37239	2.55315	0.0106752	0.0425336	Upregulated
Lsp1	48.9385	1.10845	0.269218	4.11729	3.83e-05	0.000336358	Upregulated
H19	250.563	0.775357	0.293719	2.63979	0.00829577	0.0347752	Upregulated
Igf2	17.6922	1.46605	0.455454	3.21887	0.00128697	0.00732868	Upregulated
Gm26793	41.4833	1.43408	0.355018	4.03947	5.36e-05	0.000454709	Upregulated
Gm21781	503.192	0.667437	0.147395	4.52823	5.95e-06	6.26e-05	Upregulated
Vip	118.107	0.789298	0.244674	3.22591	0.00125571	0.00717311	Upregulated
Gm15536	126.039	1.03524	0.376592	2.74898	0.00597812	0.0266665	Upregulated
Grm1	587.052	1.20042	0.142146	8.44503	3.04e-17	1.1e-15	Upregulated
Gm10335	1110.38	0.600287	0.221683	2.70786	0.00677176	0.029568	Upregulated
Cited2	1205.81	0.811395	0.134666	6.02524	1.69e-09	3.06e-08	Upregulated
Nhsl1	1136.03	1.15829	0.0954161	12.1394	6.53e-34	6.36e-32	Upregulated
Tnfaip3	82.6043	0.627732	0.211743	2.96459	0.00303082	0.0152801	Upregulated
Olig3	159.954	9.48875	1.01114	9.38424	6.34e-21	2.92e-19	Upregulated
Map7	203.918	1.49779	0.166546	8.99328	2.4e-19	1.01e-17	Upregulated
Pde7b	163.814	1.75642	0.182107	9.64496	5.16e-22	2.58e-20	Upregulated
Ahi1	5488.8	1.11969	0.0897071	12.4817	9.4e-36	9.97e-34	Upregulated
Myb	54.7309	0.836681	0.256318	3.26423	0.00109763	0.00639205	Upregulated
Gm5421	76.0043	1.7781	0.714042	2.49019	0.0127675	0.0491482	Upregulated
Enpp1	34.9542	1.48279	0.348299	4.25724	2.07e-05	0.000194663	Upregulated
Gm47939	49.2642	1.52222	0.44157	3.44729	0.000566247	0.00364379	Upregulated
Gm4739	105.494	1.86976	0.58796	3.18007	0.00147238	0.00822801	Upregulated
Rspo3	242.001	2.98631	0.267057	11.1823	4.98e-29	3.67e-27	Upregulated
Gm10327	62.7497	1.15039	0.384839	2.98927	0.00279642	0.0142624	Upregulated
5930403N24Rik	172.362	0.878903	0.156498	5.61605	1.95e-08	3.09e-07	Upregulated
Gm6477	43.0258	0.728825	0.271763	2.68184	0.00732174	0.031479	Upregulated
Foxo3	1522.27	0.777857	0.118675	6.5545	5.58e-11	1.2e-09	Upregulated
Nr2e1	254.558	0.934018	0.176367	5.29589	1.18e-07	1.66e-06	Upregulated
Scml4	185.755	0.854882	0.205624	4.15751	3.22e-05	0.000286875	Upregulated
Bves	14.4566	3.20918	0.579949	5.53355	3.14e-08	4.79e-07	Upregulated
Lin28b	88.4334	1.10482	0.217102	5.08893	3.6e-07	4.68e-06	Upregulated
Gpx4-ps2	547.186	0.709114	0.267602	2.64988	0.00805198	0.0339663	Upregulated
Gm50490	115.937	1.20244	0.219786	5.47096	4.48e-08	6.64e-07	Upregulated
Grik2	2687.69	1.41634	0.133777	10.5873	3.41e-26	2.16e-24	Upregulated
Gm47017	14.3603	1.86559	0.571457	3.26462	0.00109612	0.00638637	Upregulated
Gm47018	5.83242	3.09908	1.00505	3.08351	0.00204573	0.0108721	Upregulated
Gm48273	3.85105	4.76447	1.38066	3.45086	0.00055881	0.00360673	Upregulated
Gm6627	52.5969	1.69588	0.459904	3.68747	0.000226495	0.00164247	Upregulated
Zfa-ps	13.5478	1.40508	0.522055	2.69144	0.00711452	0.0308118	Upregulated
Cep85l	715.622	0.677302	0.165099	4.10241	4.09e-05	0.000356632	Upregulated
Fam184a	511.959	0.619681	0.156981	3.9475	7.9e-05	0.000645723	Upregulated
Rps8-ps1	45.5909	1.41117	0.377481	3.73837	0.000185215	0.00137689	Upregulated
Gm7399	151.649	1.95817	0.59664	3.28199	0.00103077	0.00605936	Upregulated
Ddit4	1160.31	0.841543	0.148669	5.66051	1.51e-08	2.43e-07	Upregulated
Psap	14452.8	0.667567	0.106959	6.24134	4.34e-10	8.43e-09	Upregulated
Col13a1	7.9678	2.71792	0.764573	3.55482	0.000378245	0.00255932	Upregulated
Dnajc12	38.5868	1.5543	0.295682	5.25668	1.47e-07	2.04e-06	Upregulated
Lrrtm3	394.292	1.50696	0.137117	10.9903	4.25e-28	2.99e-26	Upregulated
Gm4798	24.9134	1.67717	0.472557	3.54914	0.000386484	0.00260836	Upregulated
Pcdh15	1031.22	0.690282	0.187242	3.68658	0.000227289	0.00164772	Upregulated
Zfp280b	391.043	0.699392	0.175786	3.97866	6.93e-05	0.000573213	Upregulated
Col6a1	82.4946	1.24727	0.262925	4.74384	2.1e-06	2.42e-05	Upregulated
Arhgap45	35.1726	1.22059	0.313171	3.89752	9.72e-05	0.000777958	Upregulated
Izumo4	245.288	0.648035	0.207901	3.11704	0.00182676	0.00987703	Upregulated
Zfr2	1170.26	0.588939	0.119452	4.93035	8.21e-07	1.01e-05	Upregulated
Tjp3	177.676	0.599831	0.190835	3.14318	0.00167121	0.00915949	Upregulated
Tle2	415.008	0.581493	0.182596	3.1846	0.00144956	0.00811913	Upregulated
Nuak1	4628.16	0.834791	0.122797	6.79814	1.06e-11	2.49e-10	Upregulated
Syn3	958.173	0.802838	0.175436	4.57624	4.73e-06	5.08e-05	Upregulated
Tmpo	1790.42	0.710375	0.123738	5.74099	9.41e-09	1.56e-07	Upregulated
Rmst	170.109	7.25531	0.533293	13.6047	3.75e-42	5.19e-40	Upregulated
Mir1251	1.65223	4.31648	1.6032	2.69242	0.00709359	0.0307324	Upregulated
Ntn4	199.973	0.704798	0.202096	3.48745	0.000487653	0.00318834	Upregulated
Plxnc1	1532.7	2.17178	0.159095	13.6508	2e-42	2.79e-40	Upregulated
Cradd	70.7575	1.27135	0.233575	5.44303	5.24e-08	7.71e-07	Upregulated
Socs2	1345.35	1.61709	0.154633	10.4576	1.35e-25	8.31e-24	Upregulated
Btg1	1541.79	0.959736	0.132547	7.24071	4.46e-13	1.19e-11	Upregulated
Dcn	186.199	3.34869	0.295786	11.3213	1.03e-29	7.93e-28	Upregulated
Kitl	1595.94	1.53415	0.135171	11.3497	7.44e-30	5.81e-28	Upregulated
Mgat4c	89.9977	0.657763	0.263711	2.49426	0.0126221	0.0487152	Upregulated
Tmtc2	449.845	1.5288	0.126173	12.1167	8.62e-34	8.32e-32	Upregulated
Gm15663	228.261	1.64244	0.20836	7.8827	3.2e-15	1.01e-13	Upregulated
Otogl	112.659	1.91579	0.256023	7.4829	7.27e-14	2.07e-12	Upregulated
Rpl6l	822.992	0.746107	0.239273	3.11823	0.00181943	0.00985089	Upregulated
Kcnc2	762.786	1.16646	0.132623	8.79532	1.43e-18	5.68e-17	Upregulated
Ptprr	374.834	0.884987	0.175393	5.04574	4.52e-07	5.79e-06	Upregulated
Lyz2	62.5772	1.44864	0.235956	6.13944	8.28e-10	1.56e-08	Upregulated
Nxph4	97.6965	0.76177	0.244786	3.11198	0.00185835	0.0100263	Upregulated
Tac2	29.6533	2.4514	0.372299	6.5845	4.56e-11	9.89e-10	Upregulated
Cd63	575.729	0.92843	0.185289	5.0107	5.42e-07	6.87e-06	Upregulated
Gm9770	92.3927	0.862362	0.225559	3.82323	0.000131717	0.00102056	Upregulated
Gm44911	78.1881	0.947001	0.342638	2.76385	0.00571235	0.025699	Upregulated
Tex29	14.1604	2.23693	0.541772	4.12891	3.64e-05	0.00032219	Upregulated
Sox1ot	396.279	0.642861	0.142798	4.50189	6.74e-06	7.02e-05	Upregulated
Sox1	485.582	0.741347	0.130487	5.68137	1.34e-08	2.17e-07	Upregulated
Cfap97d2	11.9072	1.59473	0.545582	2.923	0.0034668	0.0170215	Upregulated
Rpl19-ps11	347.996	0.90064	0.263086	3.42337	0.000618506	0.00393195	Upregulated
Gm16425	16.9718	1.67494	0.616571	2.71655	0.0065967	0.0289162	Upregulated
Gm20796	15.5516	1.85004	0.584923	3.16288	0.00156215	0.00866009	Upregulated
Zmat4	85.7606	0.998683	0.202365	4.93505	8.01e-07	9.91e-06	Upregulated
Tcim	73.5606	1.63826	0.251819	6.50573	7.73e-11	1.63e-09	Upregulated
Tacc1	715.753	0.588683	0.118921	4.9502	7.41e-07	9.21e-06	Upregulated
Fgfr1	2040.74	2.12297	0.121971	17.4056	7.49e-68	2.39e-65	Upregulated
Letm2	226.43	0.74993	0.16268	4.60985	4.03e-06	4.39e-05	Upregulated
Kcnu1	158.478	0.740775	0.166157	4.45827	8.26e-06	8.47e-05	Upregulated
Zfp703	1026.13	2.2125	0.152207	14.5361	7.16e-48	1.27e-45	Upregulated
Rnf122	363.32	1.67789	0.14261	11.7656	5.87e-32	5.05e-30	Upregulated
Smim18	97.8818	0.973913	0.242598	4.01451	5.96e-05	0.000500566	Upregulated
Dusp4	927.295	2.29777	0.22345	10.2831	8.39e-25	4.92e-23	Upregulated
Gm35021	101.289	1.81642	0.268311	6.76984	1.29e-11	2.99e-10	Upregulated
Rps12-ps24	512.883	1.27642	0.41135	3.10301	0.00191565	0.0102894	Upregulated
Prag1	594.263	2.11787	0.191308	11.0704	1.75e-28	1.26e-26	Upregulated
Lonrf1	917.99	0.996242	0.157366	6.33075	2.44e-10	4.85e-09	Upregulated
Trmt9b	267.538	1.1513	0.221071	5.20782	1.91e-07	2.61e-06	Upregulated
Sgcz	35.5182	1.51209	0.390743	3.86977	0.000108938	0.000860121	Upregulated
Gm45660	128.698	1.26753	0.355768	3.56281	0.000366905	0.00249544	Upregulated
Gm6180	174.57	1.46437	0.341559	4.28733	1.81e-05	0.000172165	Upregulated
Sorbs2	3405.31	2.10908	0.135341	15.5835	9.43e-55	2.21e-52	Upregulated
Sorbs2os	24.3381	1.14307	0.379029	3.01579	0.00256308	0.0132495	Upregulated
Gm45457	64.6495	2.26332	0.37538	6.02941	1.65e-09	2.99e-08	Upregulated
1700029J07Rik	93.8637	0.622303	0.196384	3.16882	0.00153062	0.00851123	Upregulated
Gm15634	4.09024	3.19569	1.11814	2.85805	0.00426254	0.0201822	Upregulated
Helt	5.3906	2.22809	0.837964	2.65893	0.00783887	0.0332428	Upregulated
C130073E24Rik	21.9332	1.51687	0.397203	3.81888	0.000134058	0.00103632	Upregulated
Gm45553	24.1219	1.3643	0.372943	3.65819	0.000254001	0.00181632	Upregulated
Glra3	79.0432	2.28968	0.379606	6.03174	1.62e-09	2.95e-08	Upregulated
Hpgd	35.7994	2.35984	0.340422	6.9321	4.15e-12	1.01e-10	Upregulated
Gm45540	2.36569	4.84811	1.45885	3.32323	0.000889813	0.00535032	Upregulated
Hmgb2	610.755	0.994123	0.200921	4.94784	7.5e-07	9.31e-06	Upregulated
Gm10284	767.827	1.20399	0.254104	4.7382	2.16e-06	2.48e-05	Upregulated
Sh3rf1	964.555	0.608732	0.132324	4.60032	4.22e-06	4.57e-05	Upregulated
Gm10015	20.9945	1.58018	0.573952	2.75316	0.00590232	0.0263831	Upregulated
Palld	216.914	0.720637	0.164111	4.39116	1.13e-05	0.000112311	Upregulated
Spock3	303.202	1.10068	0.149494	7.36269	1.8e-13	4.98e-12	Upregulated
Tll1	177.477	1.80242	0.268972	6.70113	2.07e-11	4.68e-10	Upregulated
Cpe	15048.8	0.755274	0.116388	6.48927	8.63e-11	1.81e-09	Upregulated
Gm45827	2.269	4.78104	1.74522	2.73951	0.00615317	0.0272929	Upregulated
Gm9755	144.322	1.33586	0.535999	2.49228	0.0126926	0.0489373	Upregulated
Cilp2	378.95	0.83164	0.155849	5.33618	9.49e-08	1.35e-06	Upregulated
Slc27a1	1285.88	0.603362	0.120573	5.00414	5.61e-07	7.1e-06	Upregulated
Gm45779	12.2193	1.47343	0.586263	2.51326	0.011962	0.0466856	Upregulated
Hmox1	92.6345	1.01953	0.218045	4.67576	2.93e-06	3.28e-05	Upregulated
Rasd2	207.84	1.61846	0.189679	8.53261	1.43e-17	5.36e-16	Upregulated
Gm10649	13.9698	1.76877	0.53224	3.32326	0.000889705	0.00535032	Upregulated
Nr3c2	689.265	2.30556	0.258073	8.93375	4.12e-19	1.69e-17	Upregulated
Ttc29	2.01315	4.60887	1.58829	2.90178	0.00371046	0.0180265	Upregulated
Gm8054	231.082	1.40918	0.48177	2.925	0.00344453	0.0169363	Upregulated
Gm4890	24.8433	1.83308	0.389547	4.70568	2.53e-06	2.87e-05	Upregulated
Gm45601	30.3661	0.918615	0.328707	2.79463	0.00519593	0.0237966	Upregulated
Gm5909	29.3614	1.64942	0.441082	3.73948	0.000184403	0.00137258	Upregulated
Gab1	772.537	1.22972	0.127918	9.61335	7.02e-22	3.45e-20	Upregulated
Dand5	66.4104	0.632852	0.240455	2.63189	0.00849104	0.0353993	Upregulated
Syce2	230.004	1.35205	0.230296	5.87091	4.33e-09	7.47e-08	Upregulated
Man2b1	436.734	0.667884	0.135527	4.92806	8.31e-07	1.02e-05	Upregulated
Rps13-ps1	326.563	1.33855	0.432973	3.09153	0.00199125	0.0106423	Upregulated
Nkd1	910.99	2.2721	0.115705	19.6371	7.46e-86	3.99e-83	Upregulated
Sall1	454.392	0.927147	0.140256	6.61038	3.83e-11	8.4e-10	Upregulated
Tox3	834.898	1.69325	0.115245	14.6926	7.19e-49	1.33e-46	Upregulated
Gm35850	2.75489	3.44786	1.37137	2.51418	0.0119311	0.0466032	Upregulated
Lpcat2	46.2436	0.809658	0.270254	2.99591	0.00273623	0.0140038	Upregulated
Mt3	492.088	0.958721	0.143879	6.6634	2.68e-11	5.98e-10	Upregulated
Mt1	203.173	1.4317	0.176753	8.10001	5.5e-16	1.83e-14	Upregulated
Rpl10-ps5	402.372	1.4904	0.583923	2.55239	0.0106987	0.04262	Upregulated
Nlrc5	13.8044	1.30473	0.497739	2.62132	0.00875893	0.0363623	Upregulated
Gm5912	15.0359	1.58693	0.634979	2.49918	0.0124481	0.0481773	Upregulated
Gm7192	223.467	1.05499	0.269546	3.91395	9.08e-05	0.000730799	Upregulated
Zdhhc1	489.549	0.792305	0.170651	4.64283	3.44e-06	3.79e-05	Upregulated
Zfhx3	214.105	2.46915	0.260871	9.46503	2.93e-21	1.39e-19	Upregulated
Gm39244	178.049	4.9598	0.249757	19.8585	9.31e-88	5.5e-85	Upregulated
D030068K23Rik	133.115	1.03051	0.209225	4.92538	8.42e-07	1.04e-05	Upregulated
Calb2	592.368	2.34156	0.230723	10.1488	3.35e-24	1.92e-22	Upregulated
Cmtr2	286.605	0.76927	0.160868	4.782	1.74e-06	2.04e-05	Upregulated
Hydin	56.0764	3.15492	0.326847	9.65257	4.79e-22	2.42e-20	Upregulated
Plcg2	31.896	1.26858	0.370531	3.42367	0.00061782	0.00392948	Upregulated
Cdh13	2903.57	0.805626	0.169836	4.74357	2.1e-06	2.42e-05	Upregulated
Necab2	564.276	1.67247	0.154474	10.8268	2.57e-27	1.72e-25	Upregulated
Rps13-ps4	434.086	2.14607	0.641557	3.3451	0.000822519	0.00500945	Upregulated
Irf8	40.6906	1.42152	0.326085	4.35937	1.3e-05	0.000128293	Upregulated
Cdt1	115.562	0.596004	0.166055	3.5892	0.0003317	0.0022869	Upregulated
Cbfa2t3	797.712	0.898218	0.116064	7.73895	1e-14	3.05e-13	Upregulated
Rps12-ps9	548.32	0.873784	0.260072	3.35977	0.000780063	0.00478413	Upregulated
Disc1	86.2776	1.32665	0.236871	5.60074	2.13e-08	3.36e-07	Upregulated
Sipa1l2	2673.95	1.22244	0.114172	10.707	9.44e-27	6.17e-25	Upregulated
Kcnk1	516.912	1.41094	0.196574	7.17766	7.09e-13	1.85e-11	Upregulated
Slc35f3	111.081	1.47126	0.22459	6.55088	5.72e-11	1.23e-09	Upregulated
Irf2bp2	909.356	0.845256	0.114175	7.40316	1.33e-13	3.71e-12	Upregulated
Pard3	721.61	0.907152	0.120431	7.53256	4.98e-14	1.44e-12	Upregulated
Gm8362	7.89611	2.4881	0.869178	2.86259	0.0042019	0.0199522	Upregulated
Kctd6	516.643	0.629217	0.128377	4.90133	9.52e-07	1.16e-05	Upregulated
Fam107a	31.688	0.96366	0.331534	2.90667	0.00365304	0.0177877	Upregulated
Gm3839	484.349	0.8951	0.235004	3.80887	0.000139604	0.00107428	Upregulated
Cadps	4934.93	1.1699	0.0855482	13.6753	1.43e-42	2.02e-40	Upregulated
Gm48239	237.971	0.924485	0.27403	3.37366	0.000741749	0.00458721	Upregulated
Gm5087	24.1765	1.69283	0.403587	4.19446	2.74e-05	0.000248373	Upregulated
Il3ra	37.2634	1.13392	0.314792	3.60213	0.000315618	0.00219007	Upregulated
Vcl	315.238	0.783315	0.13324	5.87898	4.13e-09	7.16e-08	Upregulated
Zfp503	45.7923	1.59043	0.294201	5.40594	6.45e-08	9.38e-07	Upregulated
Gm6158	33.6137	1.04671	0.321252	3.25823	0.00112109	0.00650624	Upregulated
Duxbl2	107.98	1.07127	0.31613	3.38869	0.000702276	0.00437628	Upregulated
Tmem254b	376.68	0.955266	0.242986	3.93136	8.45e-05	0.000684734	Upregulated
Wnt5a	461.608	1.87209	0.232054	8.06751	7.17e-16	2.36e-14	Upregulated
Gm2670	17.2323	1.71478	0.583174	2.94043	0.00327762	0.0162814	Upregulated
D830044D21Rik	6.83669	2.26456	0.725812	3.12004	0.00180828	0.00980403	Upregulated
Wdfy4	27.0704	1.15374	0.327876	3.51881	0.000433481	0.00288114	Upregulated
Gm47547	88.7654	1.12319	0.27747	4.04796	5.17e-05	0.000439787	Upregulated
Gm7324	952.223	0.831222	0.241101	3.4476	0.000565584	0.00364052	Upregulated
Gm49083	55.6106	1.02497	0.325319	3.15067	0.00162897	0.00895918	Upregulated
Gm8113	59.1649	1.24203	0.24672	5.03418	4.8e-07	6.12e-06	Upregulated
Gm6532	22.0444	1.68863	0.455003	3.71124	0.000206245	0.00151326	Upregulated
Cnih1	792.45	0.696514	0.145907	4.77369	1.81e-06	2.12e-05	Upregulated
Samd4	113.636	0.804824	0.233868	3.44135	0.00057881	0.00371352	Upregulated
Fbxo34	442.957	1.24043	0.130693	9.49112	2.29e-21	1.1e-19	Upregulated
Gm10916	189.401	1.52765	0.589096	2.59321	0.00950859	0.0388741	Upregulated
Klhl33	79.6913	1.50165	0.214402	7.00388	2.49e-12	6.19e-11	Upregulated
Rnase4	191.761	1.31115	0.151551	8.65153	5.08e-18	1.95e-16	Upregulated
Ang	9.1856	1.64162	0.59891	2.74102	0.00612497	0.027202	Upregulated
Ndrg2	2801.84	1.04307	0.0901918	11.5651	6.2e-31	5.05e-29	Upregulated
Arhgef40	1235.2	1.24491	0.138908	8.96212	3.18e-19	1.32e-17	Upregulated
Gm16617	5.90053	2.04317	0.78889	2.58993	0.00959963	0.0391651	Upregulated
Zfp219	780.385	1.20654	0.120042	10.051	9.09e-24	5.06e-22	Upregulated
Rpgrip1	50.2361	0.877695	0.270153	3.24888	0.00115858	0.00670081	Upregulated
Gm4742	30.5614	1.01865	0.387355	2.62977	0.00854427	0.0355773	Upregulated
Rps19-ps1	27.0948	2.03729	0.572121	3.56094	0.000369532	0.00251186	Upregulated
Slc7a7	29.2475	0.997767	0.315888	3.15861	0.00158526	0.00877176	Upregulated
Efs	647.283	0.982128	0.11351	8.65238	5.04e-18	1.94e-16	Upregulated
Gjb2	21.0822	1.67116	0.473264	3.53115	0.000413763	0.00276485	Upregulated
Gjb6	20.6028	1.45657	0.466606	3.12163	0.00179853	0.00976233	Upregulated
Gucy1b2	14.7676	2.44264	0.520478	4.69306	2.69e-06	3.03e-05	Upregulated
Gm5802	39.5561	2.26833	0.847132	2.67766	0.00741385	0.0318169	Upregulated
Gm35595	9.32189	3.16238	1.12736	2.80513	0.00502964	0.0231561	Upregulated
Fam167a	131.317	1.06229	0.165158	6.43196	1.26e-10	2.59e-09	Upregulated
Xkr6	385.368	0.760205	0.144283	5.26885	1.37e-07	1.91e-06	Upregulated
Zfp395	171.014	1.16481	0.176685	6.59259	4.32e-11	9.41e-10	Upregulated
Pbk	87.0487	0.582574	0.206858	2.81631	0.00485794	0.0224926	Upregulated
Gm27174	26.0626	1.55322	0.498145	3.11801	0.00182075	0.00985373	Upregulated
Gfra2	334.927	0.791374	0.20929	3.78124	0.000156051	0.00118428	Upregulated
Gm16409	344.253	1.2222	0.409528	2.9844	0.00284134	0.0144387	Upregulated
Gm10132	1051.49	0.743104	0.234362	3.17075	0.00152045	0.00846066	Upregulated
Kbtbd6	97.2857	0.76342	0.294666	2.59079	0.00957546	0.0391002	Upregulated
Pcdh17	5645.71	1.94777	0.19511	9.98292	1.81e-23	9.87e-22	Upregulated
Gm32815	4.08639	2.43793	0.933709	2.61102	0.00902733	0.0371931	Upregulated
Pcdh9	3169.63	0.876731	0.124074	7.06619	1.59e-12	4.04e-11	Upregulated
Gm9247	32.1907	1.13734	0.416599	2.73006	0.00633228	0.0279251	Upregulated
Dach1	638.854	2.87331	0.158068	18.1778	7.74e-74	2.91e-71	Upregulated
Mzt1	913.979	0.642556	0.198699	3.23382	0.00122147	0.0070131	Upregulated
Klf12	1044.45	1.23447	0.1809	6.82408	8.85e-12	2.1e-10	Upregulated
Tbc1d4	326.698	0.748018	0.191754	3.90094	9.58e-05	0.000768099	Upregulated
Gm5854	290.293	0.707298	0.244368	2.8944	0.00379888	0.018358	Upregulated
Gm4654	504.593	1.3709	0.531632	2.57866	0.00991839	0.0402228	Upregulated
Mbnl2	583.236	0.766479	0.130063	5.89315	3.79e-09	6.6e-08	Upregulated
Gm6254	614.88	0.595218	0.234497	2.53827	0.0111401	0.0440446	Upregulated
Gria4	2051.2	0.803255	0.0886789	9.05801	1.33e-19	5.63e-18	Upregulated
Gm10709	399.028	1.53098	0.515848	2.96789	0.00299852	0.0151463	Upregulated
Gm47154	64.5654	1.15675	0.329987	3.50545	0.00045583	0.0030052	Upregulated
Gm46142	3.73828	3.23503	1.29976	2.48895	0.0128121	0.0493036	Upregulated
S1pr5	123.888	0.62092	0.194375	3.19445	0.00140098	0.00788538	Upregulated
Kank2	101.959	0.681135	0.180388	3.77595	0.000159399	0.00120427	Upregulated
9530077C05Rik	224.078	0.764627	0.130237	5.87106	4.33e-09	7.47e-08	Upregulated
Bbs9	272.986	0.589409	0.131065	4.49709	6.89e-06	7.17e-05	Upregulated
Dpy19l1	1081.43	0.805815	0.219579	3.66982	0.000242721	0.00174462	Upregulated
Adamts15	125.796	2.52839	0.220169	11.4838	1.59e-30	1.27e-28	Upregulated
4930581F22Rik	64.2766	0.681921	0.222385	3.0664	0.00216652	0.0114191	Upregulated
Vwa5a	78.8185	0.689533	0.211309	3.26315	0.0011018	0.00641001	Upregulated
AW551984	428.853	1.57397	0.14629	10.7592	5.36e-27	3.53e-25	Upregulated
Gm47266	7.81888	1.85505	0.729163	2.54409	0.0109564	0.0434491	Upregulated
Gm35835	153.243	0.733896	0.201184	3.64789	0.000264408	0.00188051	Upregulated
Grik4	631.061	1.44786	0.154776	9.35459	8.39e-21	3.84e-19	Upregulated
E030022I16Rik	30.5639	1.1236	0.425624	2.63989	0.00829327	0.0347709	Upregulated
Fxyd6	6523.09	0.787934	0.127969	6.15725	7.4e-10	1.41e-08	Upregulated
Dscaml1	2136.88	1.33245	0.117738	11.3171	1.08e-29	8.29e-28	Upregulated
Sik3	1623.21	0.602244	0.131132	4.59265	4.38e-06	4.73e-05	Upregulated
2900052N01Rik	27.4562	1.77831	0.384775	4.62168	3.81e-06	4.17e-05	Upregulated
Cadm1	7222.31	1.99169	0.10171	19.582	2.2e-85	1.13e-82	Upregulated
Rexo2	833.289	0.586739	0.106567	5.50581	3.67e-08	5.53e-07	Upregulated
Rbm7	935.613	0.969671	0.133525	7.26212	3.81e-13	1.02e-11	Upregulated
Zbtb16	743.574	0.817378	0.175097	4.66814	3.04e-06	3.39e-05	Upregulated
Rpl10-ps3	990.421	0.950826	0.248101	3.83242	0.00012689	0.000988663	Upregulated
Rps6-ps3	418.781	0.857527	0.258759	3.314	0.000919721	0.00550228	Upregulated
Gldn	12.1573	2.39742	0.559135	4.28773	1.81e-05	0.000172036	Upregulated
Gm7368	28.9739	1.28228	0.500529	2.56185	0.0104117	0.0417863	Upregulated
Rab7-ps1	310.448	1.64909	0.559177	2.94913	0.00318671	0.0159329	Upregulated
Peak1	487.63	0.78838	0.212292	3.71365	0.000204287	0.00149935	Upregulated
Gm24270	306.601	1.63826	0.640938	2.55603	0.0105873	0.0423117	Upregulated
Lingo1	6234.45	1.16688	0.109113	10.6943	1.08e-26	7.06e-25	Upregulated
Rpp25	458.531	0.880566	0.13123	6.7101	1.94e-11	4.41e-10	Upregulated
Islr	113.498	1.24282	0.186008	6.68157	2.36e-11	5.33e-10	Upregulated
Islr2	25561.1	2.96691	0.124539	23.8232	1.92e-125	1.98e-122	Upregulated
1600029O15Rik	171.686	2.69153	0.265769	10.1273	4.18e-24	2.37e-22	Upregulated
Loxl1	81.9534	1.04876	0.205534	5.1026	3.35e-07	4.39e-06	Upregulated
Rps11-ps1	228.442	0.847844	0.302573	2.80211	0.0050769	0.023351	Upregulated
Celf6	721.347	0.797439	0.105675	7.54614	4.48e-14	1.3e-12	Upregulated
Kif23	79.908	0.629897	0.238474	2.64137	0.00825712	0.0346439	Upregulated
Gm10653	11.4982	2.1364	0.735556	2.90447	0.00367873	0.0178981	Upregulated
Igdcc4	1706.11	0.691411	0.12911	5.35522	8.55e-08	1.22e-06	Upregulated
Igdcc3	428.823	1.94492	0.118578	16.402	1.85e-60	5.09e-58	Upregulated
Ubap1l	45.3068	1.02906	0.321434	3.20147	0.0013673	0.00772475	Upregulated
Gm17875	12.4452	1.30472	0.518559	2.51605	0.0118679	0.0463871	Upregulated
Ankdd1a	20.3035	1.97769	0.513946	3.84805	0.000119062	0.000932896	Upregulated
Car12	93.5201	3.40462	0.312894	10.8811	1.42e-27	9.59e-26	Upregulated
C2cd4b	6.48622	2.00065	0.778627	2.56946	0.0101856	0.0410799	Upregulated
C2cd4a	6.22307	1.93383	0.748282	2.58435	0.00975616	0.0396601	Upregulated
Gm17828	301.778	0.734026	0.180179	4.07387	4.62e-05	0.000398611	Upregulated
Tex9	132.051	1.12381	0.192984	5.82337	5.77e-09	9.77e-08	Upregulated
Gm18014	3.60646	2.85038	1.08872	2.61811	0.00884188	0.0366231	Upregulated
Prtg	16.2069	1.71443	0.591934	2.89633	0.00377555	0.018277	Upregulated
Pygo1	2719.35	1.05576	0.126352	8.35569	6.51e-17	2.31e-15	Upregulated
Ccpg1	23.072	1.24818	0.36294	3.43909	0.00058368	0.00373666	Upregulated
Gm38192	59.8505	1.02934	0.249722	4.12194	3.76e-05	0.000330504	Upregulated
Rab27a	36.2044	0.992888	0.30329	3.27373	0.00106139	0.00621464	Upregulated
Fam214a	701.057	0.926657	0.113176	8.18777	2.66e-16	9.02e-15	Upregulated
Rn7sk	88.9435	3.23216	0.756191	4.27426	1.92e-05	0.000181458	Upregulated
Gsta4	87.924	0.834026	0.234898	3.55059	0.000384365	0.00259701	Upregulated
Col12a1	1584.04	3.92947	0.135605	28.9773	1.27e-184	2.73e-181	Upregulated
Filip1	214.991	1.5249	0.458389	3.32665	0.000878969	0.00529598	Upregulated
Gm9531	464.892	0.736858	0.260481	2.82884	0.0046717	0.0217795	Upregulated
Rps27a-ps2	1544.91	1.59135	0.343265	4.63593	3.55e-06	3.92e-05	Upregulated
4933431K14Rik	30.1285	0.979146	0.385703	2.5386	0.0111296	0.0440106	Upregulated
Gm5619	398.551	1.07978	0.410223	2.63217	0.00848415	0.035383	Upregulated
Gm5066	2.06267	3.8243	1.48775	2.57052	0.0101545	0.0409904	Upregulated
Gm29562	67.3257	1.37109	0.437076	3.13697	0.00170704	0.00932136	Upregulated
Rasgrf1	478.343	3.5399	0.460075	7.69418	1.42e-14	4.29e-13	Upregulated
Gm37665	9.38574	1.82344	0.682153	2.67307	0.00751606	0.0321622	Upregulated
1700065D16Rik	8.84168	1.71808	0.656536	2.61689	0.00887348	0.0366962	Upregulated
Tfdp2	524.692	0.844684	0.110792	7.62407	2.46e-14	7.26e-13	Upregulated
BC043934	84.2179	0.637622	0.217454	2.93221	0.00336559	0.0166276	Upregulated
Rpl7a-ps10	30.2097	1.20226	0.386346	3.11188	0.00185902	0.0100263	Upregulated
Il20rb	29.9946	1.25263	0.397076	3.15463	0.001607	0.0088651	Upregulated
Nck1	233.618	1.01109	0.14718	6.86976	6.43e-12	1.55e-10	Upregulated
Slc35g2	61.6347	1.50605	0.345893	4.35409	1.34e-05	0.000131097	Upregulated
Amotl2	1298.58	0.594934	0.134252	4.43148	9.36e-06	9.52e-05	Upregulated
Gm37166	39.7276	3.47149	0.42897	8.09262	5.84e-16	1.94e-14	Upregulated
Acad11	86.282	0.664869	0.232763	2.85642	0.0042845	0.0202578	Upregulated
Acpp	16.4978	2.1674	0.500036	4.33449	1.46e-05	0.000142223	Upregulated
Cpne4	2957.85	5.26149	0.361702	14.5465	6.15e-48	1.1e-45	Upregulated
Nek11	135.128	4.24882	0.303492	13.9998	1.56e-44	2.42e-42	Upregulated
Gm15619	35.6871	5.13694	0.591255	8.68819	3.68e-18	1.43e-16	Upregulated
Col6a6	14.1293	2.22563	0.48233	4.61432	3.94e-06	4.31e-05	Upregulated
Col6a5	35.8411	1.04174	0.340564	3.05887	0.00222171	0.0116788	Upregulated
Rpl29	868.348	1.27708	0.450655	2.83383	0.00459932	0.0214844	Upregulated
6430571L13Rik	80.6185	0.828393	0.200601	4.12956	3.63e-05	0.000321527	Upregulated
Cacna2d2	812.269	0.622962	0.134682	4.62544	3.74e-06	4.11e-05	Upregulated
Gm35025	20.4311	1.40176	0.524181	2.67419	0.00749111	0.0320902	Upregulated
Nbeal2	352.591	1.28358	0.230019	5.58035	2.4e-08	3.75e-07	Upregulated
Gm43535	12.6814	2.56732	0.672375	3.81829	0.000134379	0.00103846	Upregulated
Trank1	5207.28	1.20871	0.179164	6.74639	1.52e-11	3.49e-10	Upregulated
Rbms3	898.003	1.96122	0.179291	10.9387	7.52e-28	5.23e-26	Upregulated
Gm17396	39.4539	1.91177	0.317446	6.02235	1.72e-09	3.11e-08	Upregulated
Gm17399	14.8459	1.45526	0.459888	3.16439	0.00155409	0.00862151	Upregulated
Itga9	124.62	0.91395	0.164797	5.54592	2.92e-08	4.49e-07	Upregulated
Gm10157	68.3572	1.7325	0.468661	3.69669	0.000218428	0.00159129	Upregulated
Xylb	92.016	0.608961	0.211073	2.88507	0.00391325	0.018807	Upregulated
Acvr2b	351.415	0.813884	0.125639	6.47795	9.3e-11	1.94e-09	Upregulated
Scn5a	53.0462	2.10496	0.387223	5.43604	5.45e-08	8e-07	Upregulated
Cx3cr1	254.547	1.18407	0.187719	6.30765	2.83e-10	5.59e-09	Upregulated
Csrnp1	49.5922	1.08074	0.337747	3.19985	0.001375	0.00776267	Upregulated
Gm18101	62.9102	1.8848	0.384241	4.90527	9.33e-07	1.14e-05	Upregulated
Ulk4	125.138	0.700552	0.20295	3.45184	0.000556778	0.0035975	Upregulated
Klhl40	21.9646	1.5861	0.409759	3.87081	0.000108475	0.000857325	Upregulated
Gm46136	53.8217	0.946398	0.24758	3.8226	0.000132053	0.00102283	Upregulated
Slc6a20a	26.8904	1.2837	0.369717	3.47212	0.000516373	0.00335479	Upregulated
Ppp2r3d	919.101	0.682664	0.112756	6.05437	1.41e-09	2.58e-08	Upregulated
Pik3ip1	494.594	0.733904	0.121284	6.05112	1.44e-09	2.64e-08	Upregulated
Gm11960	221.918	1.51992	0.563774	2.69598	0.00701822	0.0304505	Upregulated
Cabp7	84.8737	2.26918	0.384374	5.90358	3.56e-09	6.21e-08	Upregulated
Aebp1	95.6189	1.14027	0.268925	4.24009	2.23e-05	0.000208407	Upregulated
H2az2	534.795	0.707829	0.177345	3.99125	6.57e-05	0.000547833	Upregulated
Ramp3	388.225	1.91106	0.162402	11.7675	5.74e-32	4.96e-30	Upregulated
Tns3	655.973	0.791084	0.11442	6.91388	4.72e-12	1.15e-10	Upregulated
Gm11991	205.507	1.16078	0.326805	3.5519	0.000382454	0.00258558	Upregulated
Grb10	860.094	0.820076	0.157431	5.20913	1.9e-07	2.59e-06	Upregulated
Plek	117.411	0.654885	0.223687	2.92769	0.00341495	0.0168363	Upregulated
Wdr92	111.261	0.59358	0.2022	2.93561	0.00332898	0.0164812	Upregulated
Glns-ps1	28.2103	1.42104	0.48629	2.92221	0.00347557	0.017057	Upregulated
Fam161a	50.2922	1.53546	0.260791	5.88771	3.92e-09	6.81e-08	Upregulated
Efemp1	17.4416	1.21161	0.459944	2.63426	0.00843208	0.0352342	Upregulated
Gm12091	677.987	2.56687	0.630284	4.07256	4.65e-05	0.00040056	Upregulated
Fgf18	57.6901	1.32054	0.366996	3.59825	0.000320362	0.00221908	Upregulated
Ranbp17	217.195	0.599765	0.151863	3.94938	7.84e-05	0.000640889	Upregulated
Kcnip1	910.279	1.27624	0.128173	9.95718	2.35e-23	1.27e-21	Upregulated
Lcp2	61.6686	1.83005	0.24605	7.43769	1.02e-13	2.88e-12	Upregulated
Dock2	30.1113	1.39297	0.373439	3.73013	0.000191384	0.00141783	Upregulated
Insyn2b	62.9317	1.8326	0.238933	7.66993	1.72e-14	5.16e-13	Upregulated
Slit3	143.478	2.22039	0.333603	6.65578	2.82e-11	6.28e-10	Upregulated
Gm12138	37.1932	2.31387	0.560449	4.1286	3.65e-05	0.000322513	Upregulated
Hspd1-ps3	234.549	1.40004	0.486282	2.87907	0.00398848	0.0191297	Upregulated
Adra1b	92.7456	0.816246	0.210735	3.87333	0.000107358	0.000849351	Upregulated
Ebf1	1148.33	5.37696	0.209474	25.6689	2.6e-145	3.62e-142	Upregulated
Gm12166	74.9721	1.01575	0.347033	2.92696	0.00342297	0.0168621	Upregulated
Gm12174	148.909	0.668142	0.197635	3.38068	0.000723059	0.00448805	Upregulated
Gm12178	58.4652	1.3018	0.389711	3.34042	0.000836507	0.00508678	Upregulated
Gm12183	706.493	1.23492	0.237692	5.19547	2.04e-07	2.77e-06	Upregulated
Jade2	58.4965	1.67582	0.297339	5.63604	1.74e-08	2.78e-07	Upregulated
Slc22a4	80.2105	1.17552	0.26648	4.41128	1.03e-05	0.000103409	Upregulated
Pdlim4	164.657	0.887491	0.164819	5.38463	7.26e-08	1.05e-06	Upregulated
P4ha2	208.217	0.824704	0.157474	5.23709	1.63e-07	2.25e-06	Upregulated
Rapgef6	894.71	1.11345	0.150937	7.37689	1.62e-13	4.49e-12	Upregulated
Gria1	7405.35	1.71022	0.124029	13.7889	2.97e-43	4.37e-41	Upregulated
Fam114a2	1186.86	0.853522	0.102414	8.334	7.82e-17	2.76e-15	Upregulated
Galnt10	378.065	1.03679	0.121656	8.52235	1.56e-17	5.84e-16	Upregulated
Gm12261	72.8563	2.68771	0.741769	3.62337	0.000290786	0.00204111	Upregulated
Pld6	42.4088	1.36146	0.275764	4.93706	7.93e-07	9.82e-06	Upregulated
Rps13-ps5	338.387	2.02155	0.61545	3.28466	0.00102104	0.00601112	Upregulated
Slc47a1	5.61666	2.30422	0.903869	2.54929	0.0107943	0.0429142	Upregulated
Zswim7	55.1977	0.594352	0.231053	2.57236	0.0101007	0.0407873	Upregulated
2410006H16Rik	687.526	1.06799	0.138575	7.70693	1.29e-14	3.9e-13	Upregulated
Gm12286	439.937	1.66541	0.569181	2.92598	0.00343378	0.0168975	Upregulated
Hs3st3b1	45.9066	2.05622	0.311983	6.59079	4.37e-11	9.51e-10	Upregulated
2810001G20Rik	186.684	0.750757	0.212948	3.52554	0.00042262	0.00282084	Upregulated
Hs3st3a1	12.2762	1.7284	0.545692	3.16736	0.00153828	0.00854781	Upregulated
Gm12291	30.3552	1.87505	0.41663	4.50052	6.78e-06	7.07e-05	Upregulated
Dnah9	108.092	1.09177	0.279166	3.91083	9.2e-05	0.000739293	Upregulated
Myh8	28.1741	1.56454	0.384511	4.0689	4.72e-05	0.000406458	Upregulated
Odf4	6.289	2.16283	0.760816	2.84277	0.00447232	0.0210031	Upregulated
Tmem107	99.454	0.702254	0.256221	2.74081	0.00612875	0.0272101	Upregulated
Aloxe3	115.194	0.648825	0.200955	3.22871	0.0012435	0.00710851	Upregulated
Rnf227	1795.3	0.697295	0.130395	5.34756	8.91e-08	1.28e-06	Upregulated
Efnb3	4686.73	0.944982	0.0923932	10.2278	1.49e-24	8.61e-23	Upregulated
Cd68	62.7182	1.12281	0.24284	4.62366	3.77e-06	4.14e-05	Upregulated
Tmem102	50.8888	0.828457	0.240446	3.4455	0.00057	0.00366395	Upregulated
Slc16a11	139.767	0.69394	0.178542	3.8867	0.000101616	0.000809335	Upregulated
Arrb2	1103.52	0.662653	0.105169	6.30083	2.96e-10	5.84e-09	Upregulated
Gp1ba	64.9704	1.12127	0.314698	3.56302	0.000366617	0.0024942	Upregulated
Wscd1	1062.55	0.709179	0.141911	4.99734	5.81e-07	7.33e-06	Upregulated
4930563E22Rik	75.7131	0.600136	0.206202	2.91043	0.0036093	0.0176037	Upregulated
Gm6733	13.6229	2.13397	0.645331	3.30678	0.000943763	0.00562619	Upregulated
Gm12335	278.343	2.15895	0.729628	2.95897	0.00308665	0.0155086	Upregulated
Nxn	454.473	1.29727	0.135787	9.55376	1.25e-21	6.06e-20	Upregulated
Slc6a4	29.0914	2.02739	0.381624	5.31253	1.08e-07	1.53e-06	Upregulated
Gm11196	16.4385	1.73862	0.588957	2.95204	0.00315684	0.0158009	Upregulated
Rhbdl3	83.7465	1.07528	0.236693	4.54295	5.55e-06	5.88e-05	Upregulated
Gm23444	3.37002	5.35587	1.59187	3.36451	0.000766792	0.00470885	Upregulated
AA465934	111.065	1.26351	0.352394	3.58551	0.000336425	0.00231476	Upregulated
Ccl9	9.47882	1.65074	0.577203	2.85989	0.00423789	0.0201057	Upregulated
Lhx1	42.5682	1.57164	0.296275	5.30467	1.13e-07	1.59e-06	Upregulated
Tubd1	85.681	0.660012	0.197796	3.33683	0.000847402	0.0051385	Upregulated
Ypel2	172.493	2.36357	0.225373	10.4873	9.88e-26	6.13e-24	Upregulated
Rnu3b1	2.69991	5.03534	1.83965	2.73713	0.00619785	0.0274654	Upregulated
Rnu3b2	2.82601	5.10105	1.83212	2.78423	0.00536551	0.0244361	Upregulated
Tspoap1	4046.36	0.597798	0.159476	3.74851	0.000177888	0.00132858	Upregulated
Lpo	17.8098	1.83757	0.45892	4.00411	6.23e-05	0.000521075	Upregulated
Msi2	1475.84	1.46397	0.130352	11.2309	2.88e-29	2.15e-27	Upregulated
Gm15893	29.4603	1.55589	0.382423	4.06851	4.73e-05	0.000406998	Upregulated
Car10	143.694	1.18299	0.181623	6.51344	7.34e-11	1.56e-09	Upregulated
Wfikkn2	10.0761	1.76846	0.59747	2.95992	0.00307723	0.0154744	Upregulated
Abcc3	36.7359	1.90911	0.357293	5.34326	9.13e-08	1.31e-06	Upregulated
Col1a1	503.356	0.800433	0.172136	4.64999	3.32e-06	3.68e-05	Upregulated
Pdk2	424.343	0.951698	0.132012	7.2092	5.63e-13	1.49e-11	Upregulated
Nxph3	636.349	0.786808	0.181414	4.33709	1.44e-05	0.000140665	Upregulated
Gm11539	15.6112	1.34399	0.539272	2.49224	0.0126941	0.0489373	Upregulated
Pnpo	209.26	0.943068	0.164393	5.73668	9.66e-09	1.59e-07	Upregulated
Atp5l2-ps	137.165	1.69918	0.563621	3.01475	0.00257191	0.0132728	Upregulated
Ppp1r1b	702.566	1.59885	0.189136	8.45346	2.83e-17	1.02e-15	Upregulated
Rara	407.019	0.631035	0.120839	5.2221	1.77e-07	2.42e-06	Upregulated
Gjd3	18.5246	1.42322	0.449878	3.16358	0.00155842	0.00864232	Upregulated
Igfbp4	1463.2	1.14623	0.2192	5.22913	1.7e-07	2.34e-06	Upregulated
Krt19	5.71703	2.71608	0.8052	3.37317	0.000743068	0.00459134	Upregulated
Hap1	801.862	2.26875	0.164219	13.8154	2.06e-43	3.08e-41	Upregulated
P3h4	249.025	0.963958	0.1305	7.38668	1.51e-13	4.19e-12	Upregulated
Kcnh4	503.323	1.98152	0.170802	11.6013	4.06e-31	3.36e-29	Upregulated
Hcrt	2.67509	5.00484	1.39079	3.59857	0.000319977	0.00221707	Upregulated
Stat5b	483.418	2.09993	0.146897	14.2953	2.34e-46	3.93e-44	Upregulated
Stat5a	30.4678	2.07577	0.403248	5.14764	2.64e-07	3.52e-06	Upregulated
Stat3	1251.19	1.77969	0.13544	13.1401	1.94e-39	2.41e-37	Upregulated
Rnd2	1901.07	2.23202	0.140991	15.831	1.9e-56	4.64e-54	Upregulated
Brca1	59.4885	0.900237	0.233175	3.86078	0.000113027	0.000888556	Upregulated
Mpp2	693.342	0.801813	0.126013	6.36296	1.98e-10	3.97e-09	Upregulated
Grn	974.891	0.775697	0.117772	6.58641	4.51e-11	9.77e-10	Upregulated
Fzd2	120.711	0.695384	0.171472	4.05537	5.01e-05	0.000426994	Upregulated
Gfap	1481.44	1.52703	0.209169	7.30045	2.87e-13	7.8e-12	Upregulated
2410004I01Rik	36.0031	1.07871	0.327918	3.28957	0.00100342	0.00592363	Upregulated
Mrc2	122.825	0.601832	0.202106	2.9778	0.00290321	0.0147088	Upregulated
Ace	119.691	1.16091	0.199439	5.82088	5.85e-09	9.91e-08	Upregulated
1810010H24Rik	105.943	1.46313	0.176727	8.27901	1.24e-16	4.28e-15	Upregulated
Gm11696	29.3982	0.852165	0.311578	2.735	0.00623804	0.0276073	Upregulated
Arsg	83.5484	0.797084	0.212848	3.74485	0.000180503	0.00134609	Upregulated
Abca8b	103.807	0.670759	0.214634	3.12513	0.00177729	0.00966257	Upregulated
2610035D17Rik	120.3	0.936842	0.197316	4.74792	2.06e-06	2.38e-05	Upregulated
Slc39a11	598.978	0.675805	0.128473	5.26027	1.44e-07	2e-06	Upregulated
Sstr2	400.367	1.46405	0.159191	9.19682	3.69e-20	1.61e-18	Upregulated
Cd300a	17.7332	2.04975	0.462953	4.42755	9.53e-06	9.67e-05	Upregulated
Myo15b	3.71538	2.56389	1.00932	2.54022	0.0110784	0.0438489	Upregulated
H3f3b	13663.3	0.619448	0.154417	4.01152	6.03e-05	0.000506786	Upregulated
Cygb	412.862	1.00512	0.145436	6.91109	4.81e-12	1.17e-10	Upregulated
Snhg20	329.648	0.724877	0.188081	3.85407	0.00011617	0.000911165	Upregulated
Tmc6	43.3787	0.654127	0.2536	2.57936	0.00989834	0.0401552	Upregulated
Dcxr	29.5681	1.02407	0.363972	2.8136	0.00489904	0.0226351	Upregulated
Hmga1b	628.61	1.42173	0.182558	7.78783	6.82e-15	2.1e-13	Upregulated
Rab40b	90.5925	0.755605	0.218904	3.45177	0.000556925	0.0035975	Upregulated
Net1	191.694	0.681807	0.160676	4.24338	2.2e-05	0.000205785	Upregulated
Akr1c13	15.051	5.47911	0.925649	5.91922	3.23e-09	5.69e-08	Upregulated
Gm10029	82.3479	1.19096	0.427983	2.78274	0.00539027	0.0245253	Upregulated
Gm48261	10.6683	1.71283	0.621103	2.75772	0.00582055	0.0260965	Upregulated
Gm8784	5.66568	2.91916	0.856716	3.40738	0.000655904	0.00412863	Upregulated
Gm48870	5.13943	2.56816	1.00237	2.56208	0.0104046	0.0417651	Upregulated
Gm24187	74.9665	2.60053	0.856904	3.03479	0.00240701	0.0125552	Upregulated
Chrm3	340.73	1.41756	0.195098	7.26591	3.71e-13	9.98e-12	Upregulated
Gm18562	26.7658	1.42395	0.463328	3.0733	0.00211705	0.0112008	Upregulated
Gpr137b	430.041	0.785574	0.137113	5.72939	1.01e-08	1.66e-07	Upregulated
Gm9512	21.4248	1.18223	0.407639	2.90019	0.0037294	0.0181073	Upregulated
Gli3	163.853	0.630146	0.187687	3.35743	0.000786696	0.00481857	Upregulated
B230303A05Rik	12.7752	1.54366	0.528494	2.92087	0.00349059	0.0171236	Upregulated
Gm48754	22.4121	1.10886	0.44638	2.48412	0.0129872	0.049864	Upregulated
Gm5628	30.0034	0.904235	0.318902	2.83547	0.00457586	0.0213959	Upregulated
Sfrp4	63.9995	0.743808	0.292236	2.54523	0.0109205	0.0433502	Upregulated
Hist1h2an	17.1619	3.74321	1.28399	2.91529	0.00355357	0.0173641	Upregulated
H2ac12	23.7712	2.49134	0.752121	3.31242	0.000924926	0.00552782	Upregulated
C230035I16Rik	35.2246	1.11217	0.316242	3.51682	0.000436748	0.0028996	Upregulated
Gm46404	43.5975	1.12195	0.280598	3.99841	6.38e-05	0.000532644	Upregulated
H2ac10	16.7406	3.31414	1.29922	2.55087	0.0107454	0.0427537	Upregulated
H2ac7	26.9166	2.02973	0.659202	3.07907	0.00207649	0.0110232	Upregulated
Ripor2	1011.7	1.06967	0.107547	9.94602	2.62e-23	1.41e-21	Upregulated
Gm11353	402.05	1.63638	0.620574	2.63687	0.00836737	0.0350319	Upregulated
Gm48161	131.054	1.76661	0.609949	2.89633	0.00377552	0.018277	Upregulated
Serpinb1b	4.96612	2.00292	0.778881	2.57154	0.0101248	0.0408775	Upregulated
Rpp40	76.25	0.87052	0.231441	3.7613	0.00016903	0.00126934	Upregulated
Gm46409	76.4861	1.06844	0.213165	5.01227	5.38e-07	6.83e-06	Upregulated
Nrn1	267.704	2.057	0.217291	9.46659	2.89e-21	1.37e-19	Upregulated
F13a1	47.9431	0.861953	0.32257	2.67214	0.0075369	0.0322276	Upregulated
Rreb1	121.387	0.810916	0.196804	4.12042	3.78e-05	0.000332191	Upregulated
Cage1	23.4769	1.54244	0.405371	3.80501	0.000141799	0.00108799	Upregulated
Dsp	158.141	0.98312	0.296527	3.31545	0.000914947	0.00547787	Upregulated
Bmp6	465.165	5.19748	0.439296	11.8314	2.69e-32	2.39e-30	Upregulated
Txndc5	1200.86	0.672014	0.0920435	7.30105	2.86e-13	7.77e-12	Upregulated
Gm47994	4.15804	2.38624	0.924299	2.58168	0.00983215	0.039921	Upregulated
Mak	76.7546	1.26695	0.329558	3.84439	0.000120855	0.000945378	Upregulated
Mcur1	166.512	0.800909	0.224679	3.56468	0.0003643	0.002482	Upregulated
Rnf182	1064.51	0.869363	0.141847	6.12887	8.85e-10	1.66e-08	Upregulated
Nhlrc1	419.066	0.597419	0.14546	4.1071	4.01e-05	0.000350237	Upregulated
A330033J07Rik	12.3674	4.63702	0.985298	4.7062	2.52e-06	2.86e-05	Upregulated
Id4	6425.7	4.44826	0.142506	31.2145	6.78e-214	2.67e-210	Upregulated
A330048O09Rik	3.59302	2.82773	1.07916	2.6203	0.00878517	0.0364585	Upregulated
Tes3-ps	161.816	0.847845	0.290751	2.91605	0.00354491	0.0173397	Upregulated
Ogn	44.4981	1.28023	0.377765	3.38895	0.000701617	0.00437332	Upregulated
Sema4d	1282.03	1.17253	0.130494	8.98533	2.58e-19	1.08e-17	Upregulated
Gadd45g	159.575	1.53904	0.250447	6.1452	7.99e-10	1.51e-08	Upregulated
Ror2	103.034	2.17877	0.310793	7.01034	2.38e-12	5.91e-11	Upregulated
Tifab	10.6937	1.56778	0.581589	2.69568	0.0070246	0.030467	Upregulated
Gm45623	12.9208	2.02491	0.56622	3.57619	0.00034864	0.00238769	Upregulated
Trpc7	96.7543	1.91546	0.324028	5.91139	3.39e-09	5.94e-08	Upregulated
Gm24539	2.72634	4.25255	1.35304	3.14296	0.00167249	0.00916322	Upregulated
Gm7049	27.3795	0.943708	0.363103	2.59901	0.0093494	0.0383293	Upregulated
Gm48795	11.991	2.21062	0.721823	3.06254	0.00219465	0.0115468	Upregulated
Fancc	114.072	1.05697	0.191757	5.51205	3.55e-08	5.36e-07	Upregulated
Cdc14b	102.958	2.03439	0.199831	10.1806	2.42e-24	1.39e-22	Upregulated
Gm31218	27.3149	1.26313	0.44932	2.81119	0.00493586	0.0227864	Upregulated
Cntnap3	308.387	1.21154	0.167694	7.22472	5.02e-13	1.33e-11	Upregulated
Gm10037	13.0093	1.53659	0.473432	3.24564	0.00117186	0.00676766	Upregulated
Srd5a1	184.345	0.593884	0.161139	3.68553	0.000228224	0.00165298	Upregulated
Gm10263	130.545	1.0257	0.266867	3.84349	0.000121297	0.000948526	Upregulated
Gm6311	3183.05	0.686589	0.217531	3.15628	0.00159798	0.00882562	Upregulated
1700023H06Rik	11.5689	1.60839	0.61599	2.61107	0.00902587	0.0371931	Upregulated
Gm6411	10.7866	1.44575	0.549096	2.63296	0.00846435	0.0353234	Upregulated
2810049E08Rik	106.605	1.00597	0.184691	5.4468	5.13e-08	7.55e-07	Upregulated
Gm17750	487.505	0.861863	0.218037	3.95283	7.72e-05	0.000632595	Upregulated
Edil3	1759.66	0.984004	0.145882	6.74518	1.53e-11	3.51e-10	Upregulated
Gm4130	75.2484	0.838395	0.322293	2.60134	0.00928599	0.0381156	Upregulated
Zbed3	373.486	0.767042	0.171008	4.48542	7.28e-06	7.52e-05	Upregulated
Gm2445	131.433	0.872087	0.333316	2.61639	0.00888638	0.0367431	Upregulated
Gm4815	33.6124	2.15228	0.545857	3.94295	8.05e-05	0.000655842	Upregulated
Gm5453	78.8929	1.11183	0.390196	2.84942	0.00437989	0.0206593	Upregulated
Ocln	84.9211	0.827781	0.233815	3.54033	0.000399627	0.00268412	Upregulated
Gm41041	25.4824	1.30021	0.434308	2.99376	0.00275559	0.0140937	Upregulated
Gm10257	276.841	1.58583	0.611663	2.59264	0.00952412	0.0389242	Upregulated
Gm36638	10.9349	1.67467	0.537209	3.11736	0.00182481	0.00986874	Upregulated
Cd180	23.3775	1.51438	0.395505	3.82898	0.000128676	0.00100093	Upregulated
Erbin	1747.46	1.33617	0.12557	10.6408	1.92e-26	1.23e-24	Upregulated
Htr1a	64.8181	1.4786	0.344177	4.29605	1.74e-05	0.000166539	Upregulated
B230220B15Rik	13.4931	1.53107	0.560434	2.73194	0.0062962	0.0277919	Upregulated
Map3k1	386.748	0.771932	0.116583	6.62129	3.56e-11	7.83e-10	Upregulated
Ankrd55	119.338	2.50636	0.20203	12.4059	2.43e-35	2.53e-33	Upregulated
Gm48837	38.5561	2.55182	0.420078	6.07464	1.24e-09	2.29e-08	Upregulated
Il6st	1047.41	0.616718	0.114883	5.36823	7.95e-08	1.14e-06	Upregulated
Rpl34-ps2	72.0439	1.10486	0.337159	3.27697	0.00104929	0.00615446	Upregulated
Gm9077	8.44586	2.41843	0.795921	3.03853	0.00237732	0.012414	Upregulated
Fam228a	67.9973	0.658284	0.233195	2.82289	0.00475931	0.0221268	Upregulated
Fam228b	129.556	0.912339	0.188039	4.85187	1.22e-06	1.47e-05	Upregulated
Gm48088	21.6157	1.16894	0.415387	2.8141	0.00489136	0.0226075	Upregulated
Tubb2a-ps2	618.171	1.65976	0.600722	2.76295	0.00572822	0.0257557	Upregulated
Gm6736	30.6855	2.72077	0.520245	5.22978	1.7e-07	2.33e-06	Upregulated
Gm9847	85.1953	2.98649	0.376028	7.94219	1.99e-15	6.36e-14	Upregulated
Ntsr2	162.498	1.75249	0.240807	7.27759	3.4e-13	9.19e-12	Upregulated
Hpcal1	573.269	2.78401	0.15791	17.6303	1.44e-69	4.74e-67	Upregulated
Mrto4-ps2	20.5936	1.64135	0.570153	2.87879	0.00399206	0.019137	Upregulated
Gm47437	10.0143	1.39734	0.523906	2.66716	0.00764941	0.0326324	Upregulated
Gm20208	61.62	2.27061	0.327433	6.93459	4.07e-12	9.99e-11	Upregulated
Gm6992	42.0507	1.10491	0.304889	3.62397	0.000290111	0.00203697	Upregulated
Gm18025	66.7202	1.83063	0.672827	2.7208	0.00651244	0.0286182	Upregulated
Gm47036	18.5184	1.64345	0.65874	2.49484	0.0126016	0.0486677	Upregulated
Gm46349	16.0015	2.22348	0.565188	3.93406	8.35e-05	0.000678026	Upregulated
Stxbp6	696.211	0.746653	0.201304	3.70909	0.000208006	0.00152476	Upregulated
Gm33680	30.608	3.25331	0.413129	7.87481	3.41e-15	1.07e-13	Upregulated
B230217J21Rik	4.36204	2.19365	0.844785	2.5967	0.00941251	0.0385413	Upregulated
Nova1	2716.75	2.32613	0.154945	15.0126	6.07e-51	1.22e-48	Upregulated
Gm33869	200.688	2.20474	0.200583	10.9917	4.19e-28	2.95e-26	Upregulated
Gm43517	302.555	1.03259	0.152146	6.7868	1.15e-11	2.68e-10	Upregulated
3110039M20Rik	453.497	1.53524	0.196174	7.82592	5.04e-15	1.56e-13	Upregulated
Gm48659	40.088	4.16124	0.452394	9.19827	3.64e-20	1.59e-18	Upregulated
1810007C17Rik	22.8286	3.58449	0.561165	6.38759	1.69e-10	3.42e-09	Upregulated
Gm7476	108.631	1.56406	0.340074	4.59917	4.24e-06	4.6e-05	Upregulated
Gm40418	29.3833	1.28393	0.363518	3.53197	0.000412482	0.00275784	Upregulated
Prkd1	515.287	2.52435	0.151952	16.6129	5.62e-62	1.6e-59	Upregulated
Npas3	1101.04	1.63839	0.137965	11.8754	1.59e-32	1.44e-30	Upregulated
Nkx2-1	23.794	1.00053	0.347258	2.88124	0.00396117	0.0190141	Upregulated
Lrr1	24.5058	1.32248	0.3627	3.64621	0.000266134	0.00189108	Upregulated
Gm6316	79.756	1.38836	0.430592	3.2243	0.0012628	0.00720666	Upregulated
Gm32151	17.0997	1.07096	0.403236	2.65593	0.00790905	0.0334772	Upregulated
Dact1	1711.42	1.16593	0.142771	8.16642	3.18e-16	1.08e-14	Upregulated
L3hypdh	125.214	0.70739	0.187312	3.77654	0.000159025	0.0012026	Upregulated
Gm47690	63.8072	1.47369	0.450894	3.26837	0.00108167	0.00631697	Upregulated
Akap5	367.391	0.705924	0.155719	4.53332	5.81e-06	6.13e-05	Upregulated
Gm4864	56.0898	0.676643	0.267151	2.53281	0.0113152	0.0445657	Upregulated
Gm48226	125.667	0.693041	0.193053	3.5899	0.000330801	0.00228137	Upregulated
Gm30025	27.8624	0.963594	0.38038	2.53324	0.0113014	0.0445263	Upregulated
Gm26777	20.4714	1.35212	0.39908	3.38809	0.000703801	0.00438334	Upregulated
Smoc1	352.709	1.07643	0.13207	8.15046	3.63e-16	1.23e-14	Upregulated
Slc8a3	1020.27	1.32113	0.152339	8.67234	4.23e-18	1.64e-16	Upregulated
Dpf3	165.185	1.138	0.201023	5.66104	1.5e-08	2.43e-07	Upregulated
Gm47681	28.1966	1.26475	0.463239	2.73024	0.00632886	0.0279152	Upregulated
Acot2	235.001	1.50942	0.212329	7.10888	1.17e-12	3e-11	Upregulated
Acot1	947.265	1.24572	0.133407	9.33773	9.84e-21	4.46e-19	Upregulated
Acot4	34.4945	1.04503	0.341732	3.05802	0.00222801	0.0117067	Upregulated
Acot3	29.7267	2.48873	0.37479	6.64033	3.13e-11	6.92e-10	Upregulated
Acot5	4.27016	3.20321	1.09828	2.91658	0.00353895	0.0173177	Upregulated
Acot6	96.4039	0.689396	0.198497	3.47309	0.000514506	0.0033445	Upregulated
Gm5436	98.7071	1.51689	0.603362	2.51407	0.0119348	0.0466103	Upregulated
Ltbp2	24.6583	1.61087	0.355268	4.53423	5.78e-06	6.11e-05	Upregulated
Rps6kl1	1065.5	0.626652	0.0944605	6.63402	3.27e-11	7.22e-10	Upregulated
Zc2hc1c	81.701	0.591027	0.224253	2.63553	0.00840056	0.0351522	Upregulated
Irf2bpl	4116.28	0.649887	0.113951	5.70322	1.18e-08	1.93e-07	Upregulated
Ism2	28.6429	1.07968	0.40891	2.6404	0.00828086	0.034725	Upregulated
Cep128	148.432	0.625783	0.15411	4.06061	4.89e-05	0.000418723	Upregulated
Ston2	371.983	1.31273	0.120437	10.8997	1.16e-27	7.88e-26	Upregulated
Mir8099-2	78.3174	0.956235	0.29945	3.1933	0.00140655	0.00791437	Upregulated
Gm9726	161.417	0.871465	0.258711	3.36849	0.000755799	0.00465221	Upregulated
Efcab11	10.96	1.2598	0.491901	2.56109	0.0104344	0.0418492	Upregulated
Kcnk13	24.2441	1.09476	0.380256	2.87901	0.00398929	0.0191297	Upregulated
Nrde2	727.572	1.04972	0.110839	9.47071	2.78e-21	1.33e-19	Upregulated
Rps6ka5	1397.29	0.976581	0.120183	8.12576	4.45e-16	1.49e-14	Upregulated
Gpr68	130.169	1.97393	0.189783	10.401	2.45e-25	1.48e-23	Upregulated
D130020L05Rik	47.1796	1.1595	0.290927	3.98554	6.73e-05	0.000559198	Upregulated
Slc24a4	164.753	3.6782	0.59378	6.19455	5.85e-10	1.12e-08	Upregulated
Lgmn	1252.87	1.02617	0.162123	6.32955	2.46e-10	4.89e-09	Upregulated
Asb2	12.4684	1.69324	0.501549	3.37602	0.000735429	0.00455408	Upregulated
Ppp4r4	275.348	1.61555	0.166564	9.69929	3.04e-22	1.54e-20	Upregulated
Serpina10	7.21657	2.01631	0.710772	2.83679	0.00455689	0.0213156	Upregulated
Serpina3n	17.8927	1.55004	0.468053	3.31168	0.000927374	0.00553686	Upregulated
Clmn	162.439	0.675318	0.195739	3.45009	0.000560395	0.00361422	Upregulated
Snhg10	80.7939	1.04811	0.277354	3.77894	0.000157496	0.00119362	Upregulated
Vrk1	619.663	0.804882	0.125571	6.40976	1.46e-10	2.98e-09	Upregulated
Gm48048	46.9827	1.07497	0.387095	2.77702	0.00548598	0.0248603	Upregulated
Dlk1	17.4933	1.51057	0.471727	3.2022	0.0013638	0.00771233	Upregulated
Meg3	37751.9	0.630558	0.178047	3.54152	0.000397829	0.00267576	Upregulated
Gm3379	703.459	1.55987	0.436892	3.57038	0.000356464	0.00243775	Upregulated
Dio3	8.67613	3.37347	0.798646	4.22398	2.4e-05	0.000221785	Upregulated
Gm46379	10.6712	3.58359	1.13519	3.15683	0.00159495	0.00881098	Upregulated
Amn	85.7533	0.696975	0.239032	2.91582	0.00354753	0.0173489	Upregulated
2810029C07Rik	195.196	0.735511	0.152389	4.82652	1.39e-06	1.66e-05	Upregulated
Ppp1r13b	1837.24	0.947398	0.105184	9.00705	2.12e-19	8.91e-18	Upregulated
Kif26a	2870.38	1.79477	0.14218	12.6232	1.57e-36	1.71e-34	Upregulated
Inf2	763.575	1.40213	0.145413	9.64242	5.29e-22	2.64e-20	Upregulated
Adssl1	30.2227	1.68204	0.354437	4.74567	2.08e-06	2.4e-05	Upregulated
Pld4	62.1644	1.4727	0.245408	6.00102	1.96e-09	3.52e-08	Upregulated
Ighm	64.9095	1.61113	0.270429	5.95767	2.56e-09	4.55e-08	Upregulated
Ghr	143.579	1.59191	0.238548	6.67334	2.5e-11	5.61e-10	Upregulated
Plcxd3	115.757	1.17042	0.253647	4.61437	3.94e-06	4.31e-05	Upregulated
Gm16374	637.457	1.39225	0.388933	3.57967	0.000344034	0.00235888	Upregulated
Fyb	22.1052	1.38694	0.373262	3.71571	0.000202631	0.00148951	Upregulated
Gm49207	92.766	1.95686	0.633918	3.08693	0.00202235	0.0107721	Upregulated
Gm37310	78.5123	1.21152	0.354691	3.41571	0.000636163	0.00403119	Upregulated
Nadk2	646.083	0.604461	0.140855	4.29137	1.78e-05	0.000169584	Upregulated
Slc45a2	65.9571	4.72188	0.394423	11.9716	5e-33	4.68e-31	Upregulated
Rxfp3	677.068	4.46139	0.200376	22.2651	8.05e-110	7.05e-107	Upregulated
Adamts12	37.8909	1.04111	0.294158	3.5393	0.000401195	0.0026938	Upregulated
Gm34759	12.1141	2.42263	0.599238	4.04286	5.28e-05	0.000448986	Upregulated
Fbxl7	121.832	0.596394	0.172917	3.44902	0.000562631	0.0036253	Upregulated
Gm46522	148.499	1.05067	0.216296	4.85757	1.19e-06	1.43e-05	Upregulated
Snhg18	9.06476	1.44459	0.565365	2.55515	0.0106142	0.0423903	Upregulated
Sema5a	458.615	0.594418	0.226201	2.62783	0.00859308	0.0357679	Upregulated
Rpl7a-ps3	181.151	1.24662	0.244707	5.09436	3.5e-07	4.56e-06	Upregulated
Gm16294	2.24603	4.77234	1.45539	3.27907	0.00104149	0.00611325	Upregulated
Zfpm2	2272.71	3.9294	0.189343	20.7529	1.15e-95	8.03e-93	Upregulated
Gm49525	7.74089	3.93492	0.950714	4.13891	3.49e-05	0.000309629	Upregulated
Gm49526	10.8686	2.47686	0.757835	3.26834	0.0010818	0.00631697	Upregulated
Gm49524	2.19362	3.92037	1.43375	2.73435	0.0062504	0.0276568	Upregulated
Angpt1	255.659	0.738143	0.15393	4.79533	1.62e-06	1.92e-05	Upregulated
Trhr	179.965	2.13872	0.252651	8.46512	2.56e-17	9.36e-16	Upregulated
Trps1	300.167	2.06422	0.265563	7.773	7.66e-15	2.35e-13	Upregulated
Aard	58.0508	1.1556	0.316967	3.6458	0.000266562	0.00189238	Upregulated
Slc30a8	1.82813	4.47781	1.57429	2.84433	0.00445043	0.0209169	Upregulated
Enpp2	573.506	1.10586	0.252242	4.38413	1.16e-05	0.000115548	Upregulated
Dscc1	28.9003	1.15519	0.374996	3.08054	0.00206628	0.0109715	Upregulated
Deptor	234.788	3.62461	0.232571	15.5849	9.22e-55	2.18e-52	Upregulated
Col14a1	25.1055	1.34518	0.370578	3.62996	0.000283468	0.00199864	Upregulated
Zhx2	481.676	1.99305	0.112045	17.7879	8.78e-71	3.01e-68	Upregulated
Tbc1d31	126.117	0.945563	0.217386	4.34971	1.36e-05	0.000133471	Upregulated
H2afy3	23.7186	2.85444	0.741881	3.84757	0.000119294	0.000934403	Upregulated
Gm10362	44.4461	0.947887	0.299457	3.16536	0.00154893	0.00859688	Upregulated
Gm7935	269.219	1.5576	0.519248	2.99973	0.00270219	0.0138356	Upregulated
Naprt	50.1266	1.02897	0.239998	4.28743	1.81e-05	0.000172165	Upregulated
Csf2rb	14.8531	1.59926	0.51406	3.11104	0.00186427	0.0100523	Upregulated
Rac2	35.1432	1.04996	0.283475	3.70389	0.000212315	0.00155298	Upregulated
Cyth4	92.4235	0.923417	0.187797	4.9171	8.78e-07	1.08e-05	Upregulated
Maff	57.9763	0.766362	0.260538	2.94146	0.00326665	0.0162543	Upregulated
Sun2	1486.33	0.744397	0.0928815	8.01448	1.11e-15	3.59e-14	Upregulated
Cbx7	120.874	0.601141	0.207464	2.89757	0.00376063	0.0182216	Upregulated
Gm5805	275.515	2.09959	0.497762	4.21805	2.46e-05	0.0002269	Upregulated
Cenpm	55.9702	0.65275	0.236904	2.75534	0.00586317	0.0262445	Upregulated
Tdg-ps	343.093	0.918535	0.283093	3.24464	0.001176	0.00678659	Upregulated
Nfam1	30.8047	0.836194	0.335562	2.49192	0.0127053	0.0489521	Upregulated
1700001L05Rik	23.4362	1.61476	0.366085	4.4109	1.03e-05	0.000103446	Upregulated
Gm20369	44.7745	1.40669	0.361688	3.88923	0.000100564	0.000801766	Upregulated
Parvg	40.1814	1.38113	0.327093	4.22244	2.42e-05	0.000223131	Upregulated
Shisal1	1813.99	3.35647	0.210428	15.9507	2.82e-57	7.02e-55	Upregulated
Prr5	258.047	1.16376	0.157211	7.40249	1.34e-13	3.73e-12	Upregulated
Ttc38	119.916	0.638424	0.226757	2.81545	0.00487082	0.0225346	Upregulated
Gtse1	34.0373	0.728289	0.292219	2.49227	0.0126929	0.0489373	Upregulated
Celsr1	324.188	1.16428	0.127245	9.14991	5.7e-20	2.46e-18	Upregulated
Tafa5	1047.76	0.618458	0.0989702	6.24894	4.13e-10	8.06e-09	Upregulated
Dennd6b	1458.12	0.777469	0.204733	3.79747	0.00014618	0.00111644	Upregulated
Gm3888	229.281	1.21586	0.247566	4.91127	9.05e-07	1.11e-05	Upregulated
Gm24447	41.9619	3.36364	0.885671	3.79784	0.000145963	0.00111523	Upregulated
Irak4	54.2441	1.11188	0.234417	4.74314	2.1e-06	2.43e-05	Upregulated
Tmem117	312.883	2.84057	0.183465	15.4829	4.53e-54	1.04e-51	Upregulated
Rapgef3	255.613	1.43218	0.185457	7.72245	1.14e-14	3.47e-13	Upregulated
Tmem106c	470.847	1.02473	0.139321	7.35514	1.91e-13	5.26e-12	Upregulated
Col2a1	62.7496	1.15459	0.255674	4.51585	6.31e-06	6.6e-05	Upregulated
Fam186b	18.9548	1.4318	0.399308	3.5857	0.000336171	0.00231382	Upregulated
Gm17241	102.524	0.979339	0.331542	2.95389	0.00313798	0.0157331	Upregulated
Gpd1	145.347	0.609207	0.170818	3.56642	0.000361889	0.00246985	Upregulated
Bin2	29.139	1.09205	0.368441	2.96396	0.00303705	0.0153049	Upregulated
Gm35853	1.62195	4.29568	1.57709	2.7238	0.00645352	0.0284015	Upregulated
Igfbp6	17.124	1.20606	0.404279	2.98324	0.00285211	0.014484	Upregulated
Csad	338.405	0.734623	0.130784	5.61707	1.94e-08	3.08e-07	Upregulated
Prr13	279.376	1.60922	0.164131	9.80447	1.08e-22	5.58e-21	Upregulated
Calcoco1	1118.28	0.724405	0.110022	6.58422	4.57e-11	9.9e-10	Upregulated
Nckap1l	96.2572	1.41322	0.199066	7.09924	1.25e-12	3.2e-11	Upregulated
Gm49275	5.70371	2.79169	0.988923	2.82295	0.00475833	0.0221266	Upregulated
4930451G09Rik	88.6098	0.640254	0.193398	3.31055	0.000931114	0.00555638	Upregulated
Rogdi	600.6	0.667598	0.125519	5.31868	1.05e-07	1.48e-06	Upregulated
Ppl	5.5626	2.3216	0.861605	2.6945	0.00704941	0.030569	Upregulated
Sec14l5	17.5518	2.51507	0.470256	5.3483	8.88e-08	1.27e-06	Upregulated
Abat	1728.84	1.1291	0.11721	9.63317	5.79e-22	2.88e-20	Upregulated
Carhsp1	3537.46	1.06977	0.118052	9.06188	1.28e-19	5.45e-18	Upregulated
Socs1	32.135	1.12556	0.328509	3.42625	0.000611974	0.0038967	Upregulated
Gm10343	11.921	1.38298	0.500435	2.76355	0.00571769	0.0257182	Upregulated
Rimbp3	154.058	0.804069	0.167262	4.80726	1.53e-06	1.81e-05	Upregulated
Crkl	1626.8	0.613743	0.103858	5.90947	3.43e-09	6.01e-08	Upregulated
Aifm3	44.9271	0.900014	0.338755	2.65683	0.00788797	0.0334151	Upregulated
B830017H08Rik	87.2632	0.771171	0.221446	3.48243	0.000496894	0.00324159	Upregulated
Igf2bp2	272.805	1.22008	0.216944	5.62393	1.87e-08	2.97e-07	Upregulated
Dgkg	289.089	1.17683	0.181362	6.48887	8.65e-11	1.82e-09	Upregulated
Sst	425.823	1.08935	0.170763	6.37933	1.78e-10	3.59e-09	Upregulated
Trp63	12.5166	2.21209	0.597779	3.70052	0.000215161	0.00156846	Upregulated
Gm21691	14.6323	1.77085	0.523376	3.38352	0.000715637	0.00444782	Upregulated
Pdia5	102.802	0.614557	0.23431	2.62284	0.00872001	0.0362389	Upregulated
Sema5b	877.922	1.93571	0.145912	13.2663	3.63e-40	4.62e-38	Upregulated
Cd86	11.5712	1.97551	0.6368	3.10225	0.00192056	0.0103111	Upregulated
Hcls1	37.009	1.27803	0.305401	4.18475	2.85e-05	0.000257524	Upregulated
Lsamp	6542.68	0.688874	0.180737	3.81148	0.000138139	0.00106493	Upregulated
Gm49739	41.747	1.58416	0.416141	3.80679	0.00014078	0.00108122	Upregulated
Zbtb20	5270.51	1.7772	0.226086	7.86071	3.82e-15	1.19e-13	Upregulated
Tigit	11.1771	2.13669	0.715542	2.98612	0.00282545	0.0143795	Upregulated
Gramd1c	37.8483	0.954392	0.306136	3.11754	0.00182366	0.00986704	Upregulated
Bbx	340.751	1.32806	0.157425	8.43614	3.28e-17	1.18e-15	Upregulated
Gm6767	519.548	1.92896	0.693125	2.78298	0.00538616	0.0245113	Upregulated
Alcam	2247.14	0.971783	0.11421	8.50877	1.76e-17	6.54e-16	Upregulated
Gm5487	4.87459	2.20406	0.882188	2.49841	0.0124753	0.0482352	Upregulated
Abi3bp	45.41	1.88663	0.373976	5.04477	4.54e-07	5.81e-06	Upregulated
Tmem45a	25.1971	2.34349	0.482471	4.85726	1.19e-06	1.44e-05	Upregulated
Pros1	182.229	0.7681	0.197526	3.88861	0.000100819	0.000803257	Upregulated
Robo1	5766.82	1.67773	0.192029	8.73688	2.4e-18	9.39e-17	Upregulated
Nrip1	3065.07	1.00437	0.161187	6.23107	4.63e-10	8.98e-09	Upregulated
Gm9843	291.893	1.4209	0.448677	3.16686	0.00154094	0.00855845	Upregulated
Gm21816	39.1118	1.45559	0.307354	4.73589	2.18e-06	2.51e-05	Upregulated
9430092D12Rik	206.354	1.24585	0.200799	6.20446	5.49e-10	1.06e-08	Upregulated
9430053O09Rik	241.675	0.941691	0.201753	4.66755	3.05e-06	3.4e-05	Upregulated
Gm37311	8.64094	2.05059	0.731587	2.80294	0.00506398	0.0232961	Upregulated
Btg3	150.442	0.947065	0.253664	3.73355	0.000188801	0.00140047	Upregulated
Gm6278	489.185	2.15025	0.487351	4.41212	1.02e-05	0.000103083	Upregulated
Adamts1	219.586	1.4756	0.165664	8.90718	5.23e-19	2.13e-17	Upregulated
Adamts5	220.453	2.73762	0.234258	11.6863	1.5e-31	1.26e-29	Upregulated
Grik1	395.941	0.707602	0.121238	5.83648	5.33e-09	9.07e-08	Upregulated
Gm49708	58.221	1.21956	0.302779	4.02788	5.63e-05	0.000475473	Upregulated
Hunk	916.182	1.58327	0.152423	10.3874	2.83e-25	1.7e-23	Upregulated
Eva1c	27.2661	1.68202	0.386248	4.35476	1.33e-05	0.000130808	Upregulated
Slc5a3	634.53	0.596321	0.128308	4.64758	3.36e-06	3.71e-05	Upregulated
Pcp4	102.432	1.235	0.224849	5.49259	3.96e-08	5.92e-07	Upregulated
Dscam	2313.63	0.902612	0.137247	6.57654	4.82e-11	1.04e-09	Upregulated
Zdhhc14	421.709	1.39894	0.151096	9.2586	2.07e-20	9.21e-19	Upregulated
Synj2	243.881	2.08494	0.161923	12.8762	6.13e-38	7.14e-36	Upregulated
Gm15590	224.94	1.88567	0.556472	3.38861	0.000702474	0.00437636	Upregulated
Gm2792	2233.6	0.713065	0.243257	2.93132	0.00337521	0.0166647	Upregulated
Ezr	814.272	1.28496	0.110671	11.6106	3.64e-31	3.02e-29	Upregulated
Rps6ka2	920.009	0.821852	0.148462	5.53576	3.1e-08	4.74e-07	Upregulated
Ttll2	8.46569	3.18295	0.929035	3.42608	0.000612367	0.00389816	Upregulated
Fndc1	204.287	1.79167	0.189246	9.46738	2.87e-21	1.37e-19	Upregulated
Gm1604a	7.44707	1.86609	0.720315	2.59066	0.00957911	0.0391014	Upregulated
Prr18	967.65	1.52418	0.116851	13.0438	6.89e-39	8.36e-37	Upregulated
Gm46593	2.32674	4.03326	1.40753	2.86549	0.00416359	0.0198049	Upregulated
6530411M01Rik	46.3873	1.66229	0.327723	5.07225	3.93e-07	5.08e-06	Upregulated
Gm34883	12.073	2.44401	0.629903	3.87997	0.000104467	0.000829253	Upregulated
Pacrg	68.1204	1.6904	0.245759	6.87831	6.06e-12	1.46e-10	Upregulated
Prkn	133.753	0.910813	0.24739	3.68169	0.000231697	0.00167446	Upregulated
Map3k4	1096.45	0.588199	0.130084	4.52167	6.14e-06	6.44e-05	Upregulated
4732491K20Rik	69.794	0.655272	0.254476	2.57499	0.0100244	0.0405207	Upregulated
Plg	1.90826	3.69805	1.47628	2.50497	0.0122462	0.0475673	Upregulated
Airn	48.3403	1.10816	0.28537	3.88323	0.000103079	0.00081906	Upregulated
Gm16574	8.3084	2.17656	0.692556	3.14279	0.00167345	0.0091654	Upregulated
Gm36684	197.787	1.42836	0.285808	4.99761	5.8e-07	7.33e-06	Upregulated
Gm19283	28.3992	1.70921	0.609073	2.80626	0.00501208	0.0230843	Upregulated
Dact2	197.678	0.981932	0.143524	6.84158	7.83e-12	1.87e-10	Upregulated
Gm3222	299.981	1.3719	0.546094	2.51221	0.0119979	0.0468025	Upregulated
Dll1	437.849	0.74176	0.128921	5.75358	8.74e-09	1.46e-07	Upregulated
Oaz1-ps	989.321	1.29907	0.423205	3.06961	0.00214342	0.0113226	Upregulated
Gm7535	22.5486	1.81508	0.473448	3.83375	0.000126206	0.000984305	Upregulated
9530082P21Rik	101.463	0.936207	0.215685	4.34063	1.42e-05	0.000138591	Upregulated
Flywch1	1273.45	0.82811	0.127778	6.48084	9.12e-11	1.91e-09	Upregulated
Flywch2	178.858	0.843992	0.212438	3.97289	7.1e-05	0.000586678	Upregulated
Atp6v0c	7921.23	0.818209	0.160486	5.09833	3.43e-07	4.48e-06	Upregulated
D330041H03Rik	36.8298	0.821259	0.299288	2.74404	0.00606882	0.0269896	Upregulated
Rab26	91.4657	1.48151	0.268937	5.50878	3.61e-08	5.45e-07	Upregulated
Baiap3	27.7485	1.27472	0.350199	3.63998	0.000272664	0.00192936	Upregulated
Chtf18	63.9517	0.848917	0.234964	3.61297	0.000302708	0.00211226	Upregulated
Gm16580	171.375	1.37046	0.531548	2.57824	0.00993054	0.0402582	Upregulated
Dusp1	326.145	0.79014	0.124876	6.32742	2.49e-10	4.95e-09	Upregulated
Crebrf	414.07	0.821284	0.166019	4.94694	7.54e-07	9.35e-06	Upregulated
Kifc5b	92.2408	0.792251	0.216567	3.65823	0.000253966	0.00181632	Upregulated
Phf1	472.74	0.645633	0.14328	4.50608	6.6e-06	6.9e-05	Upregulated
Hmga1	1458.12	1.1198	0.149717	7.47944	7.46e-14	2.12e-12	Upregulated
Pacsin1	720.424	0.726307	0.121745	5.96579	2.43e-09	4.34e-08	Upregulated
Tcp11	31.3117	1.67937	0.348506	4.81877	1.44e-06	1.72e-05	Upregulated
4930526A20Rik	137.6	2.22976	0.524877	4.24815	2.16e-05	0.000201924	Upregulated
Fgd2	30.248	1.42692	0.352802	4.04453	5.24e-05	0.000445949	Upregulated
Dnah8	73.0962	1.39188	0.324468	4.28973	1.79e-05	0.000170629	Upregulated
Abcg1	320.717	0.807984	0.135497	5.96314	2.47e-09	4.41e-08	Upregulated
Pknox1	627.647	0.826918	0.10311	8.01973	1.06e-15	3.45e-14	Upregulated
Zfp811	764.395	1.89338	0.196691	9.62619	6.2e-22	3.07e-20	Upregulated
Gm25555	7.92725	1.77369	0.663502	2.67322	0.00751274	0.0321567	Upregulated
Myo1f	34.2642	1.47472	0.333613	4.42046	9.85e-06	9.97e-05	Upregulated
Tap1	37.6657	1.28965	0.299786	4.3019	1.69e-05	0.000162705	Upregulated
Prrt1	2359.86	1.90934	0.150131	12.7178	4.71e-37	5.35e-35	Upregulated
Tnxb	384.133	2.38438	0.196238	12.1504	5.71e-34	5.6e-32	Upregulated
C4b	85.3275	2.13227	0.221683	9.61856	6.68e-22	3.29e-20	Upregulated
Stk19-ps1	20.7384	1.81941	0.64237	2.83233	0.00462094	0.0215684	Upregulated
Tnxa	10.8684	2.12459	0.691641	3.07181	0.00212764	0.0112493	Upregulated
C4a	128.28	0.772621	0.280548	2.75397	0.00588766	0.0263275	Upregulated
Dxo	552.194	0.871936	0.140058	6.22556	4.8e-10	9.28e-09	Upregulated
Zbtb12	1146.33	0.754184	0.0958955	7.86465	3.7e-15	1.16e-13	Upregulated
Hspa1b	321.893	1.50672	0.239764	6.28417	3.3e-10	6.47e-09	Upregulated
Hspa1a	192.522	1.08398	0.234252	4.62742	3.7e-06	4.08e-05	Upregulated
H2-Q1	12.6961	2.9361	0.767734	3.82437	0.000131109	0.00101718	Upregulated
Gm8741	149.322	1.30085	0.325238	3.99968	6.34e-05	0.000530169	Upregulated
H2-T23	30.9956	1.90244	0.433653	4.387	1.15e-05	0.000114226	Upregulated
H2-M6-ps	53.8021	0.651807	0.260764	2.49961	0.0124331	0.0481429	Upregulated
Gm26917	1265.93	1.65195	0.240921	6.85684	7.04e-12	1.69e-10	Upregulated
Tgif2-ps2	58.3603	1.24012	0.382386	3.2431	0.00118235	0.00681828	Upregulated
Ptchd4	100.476	1.56233	0.293126	5.3299	9.83e-08	1.4e-06	Upregulated
E130008D07Rik	209.44	0.595534	0.169266	3.51832	0.000434284	0.00288416	Upregulated
Pla2g7	239.202	0.939785	0.209855	4.47826	7.53e-06	7.76e-05	Upregulated
Rcan2	700.471	1.31885	0.163317	8.07544	6.72e-16	2.22e-14	Upregulated
Gm9104	376.768	2.53632	0.780272	3.25056	0.00115177	0.00666628	Upregulated
Abcc10	255.055	0.58274	0.174619	3.33721	0.000846239	0.00513408	Upregulated
Gm5814	10.5254	1.34915	0.522272	2.58324	0.00978777	0.0397681	Upregulated
Trem2	54.9892	2.02083	0.297003	6.80408	1.02e-11	2.39e-10	Upregulated
Rftn1	265.586	2.76094	0.154266	17.8973	1.24e-71	4.37e-69	Upregulated
Gm7334	49.0004	1.36222	0.3821	3.56509	0.000363728	0.00247953	Upregulated
Efhb	7.27143	1.8326	0.647184	2.83164	0.00463093	0.0216107	Upregulated
Kat2b	390.864	1.19157	0.111672	10.6703	1.4e-26	9.06e-25	Upregulated
Trp53-ps	16.9941	1.3805	0.477885	2.88877	0.00386748	0.0186324	Upregulated
Znrf4	5.26384	3.02484	1.06724	2.83427	0.00459303	0.0214593	Upregulated
Catsperd	63.2218	1.72687	0.283827	6.08423	1.17e-09	2.17e-08	Upregulated
Rfx2	32.0404	0.953974	0.338768	2.81601	0.00486237	0.0224999	Upregulated
Vav1	31.805	1.61553	0.31032	5.20602	1.93e-07	2.63e-06	Upregulated
Adgre1	75.4072	1.64109	0.244557	6.71047	1.94e-11	4.4e-10	Upregulated
Cntnap5c	234.848	2.30622	0.258561	8.91943	4.69e-19	1.91e-17	Upregulated
Gm49867	44.1597	1.27817	0.390898	3.26982	0.00107617	0.00629031	Upregulated
Lama1	158.77	0.853123	0.221293	3.85518	0.000115644	0.000907617	Upregulated
Emilin2	41.7375	1.42918	0.289822	4.93122	8.17e-07	1.01e-05	Upregulated
Alk	50.1642	0.947392	0.345231	2.74423	0.00606532	0.0269791	Upregulated
Gm4708	68.4677	2.46643	0.90657	2.72062	0.00651598	0.0286199	Upregulated
Ltbp1	125.133	1.6242	0.24072	6.74725	1.51e-11	3.47e-10	Upregulated
Gm49863	56.1681	1.10862	0.377016	2.9405	0.00327678	0.0162814	Upregulated
Gm6552	109.453	1.22366	0.358644	3.4119	0.000645114	0.00407536	Upregulated
Morn2	79.4955	1.45045	0.236541	6.13191	8.68e-10	1.63e-08	Upregulated
Cdkl4	70.19	1.1412	0.271453	4.20403	2.62e-05	0.000239112	Upregulated
Rpl21-ps7	15.4913	1.93466	0.748912	2.58329	0.00978623	0.0397681	Upregulated
Six2	8.88443	2.70239	0.762586	3.54371	0.000394535	0.00265814	Upregulated
Gm20775	184.464	0.833389	0.294321	2.83156	0.00463213	0.021612	Upregulated
Zeb1	941.61	0.658527	0.086993	7.56988	3.74e-14	1.09e-12	Upregulated
Arhgap12	846.911	1.01637	0.102813	9.88559	4.81e-23	2.53e-21	Upregulated
Gm5819	35.5419	0.88034	0.297487	2.95926	0.0030838	0.0154976	Upregulated
Tmem241	117.998	1.77541	0.195839	9.06564	1.24e-19	5.27e-18	Upregulated
Zfp521	3088.75	5.09899	0.165567	30.797	2.87e-208	9.7e-205	Upregulated
Ss18	549.636	0.931555	0.136074	6.84593	7.6e-12	1.81e-10	Upregulated
Chst9	15.0637	1.81721	0.624181	2.91136	0.00359864	0.0175582	Upregulated
Dsc2	23.9937	1.78273	0.543471	3.28027	0.00103709	0.00609046	Upregulated
Ttr	117.291	0.714039	0.256709	2.78152	0.00541055	0.0245967	Upregulated
Nol4	2590.54	0.630485	0.110526	5.70438	1.17e-08	1.92e-07	Upregulated
Rpl19-ps7	31.0864	1.64698	0.59141	2.78483	0.0053555	0.0243999	Upregulated
Epb41l4aos	163.464	0.768133	0.241372	3.18237	0.00146077	0.00816891	Upregulated
Epb41l4a	497.832	1.19717	0.142876	8.37907	5.33e-17	1.9e-15	Upregulated
Sil1	166.567	0.621787	0.164668	3.77601	0.000159361	0.00120427	Upregulated
Pcdhgb4	119.071	0.595329	0.218172	2.72871	0.00635823	0.0280291	Upregulated
Pcdhgb5	107.533	0.584299	0.223249	2.61725	0.00886413	0.0366758	Upregulated
Pcdhgc4	997.397	1.31382	0.113616	11.5637	6.29e-31	5.12e-29	Upregulated
Pcdhgc5	127.06	0.952859	0.17754	5.36701	8.01e-08	1.15e-06	Upregulated
Ticam2	4.24204	2.78512	0.961842	2.89561	0.00378428	0.0183024	Upregulated
Gm3744	14.7064	1.63621	0.611388	2.67622	0.00744582	0.0319222	Upregulated
Cd63-ps	50.4923	1.33026	0.384925	3.45589	0.000548483	0.00354976	Upregulated
Prdm6	7.46589	2.31796	0.696375	3.3286	0.000872825	0.00526701	Upregulated
Zfp608	1734.45	1.24373	0.112869	11.0193	3.09e-28	2.19e-26	Upregulated
Gm4221	14.3416	1.58759	0.504492	3.14691	0.00165006	0.0090583	Upregulated
Aldh7a1	472.231	0.584602	0.109935	5.31769	1.05e-07	1.49e-06	Upregulated
Megf10	230.073	1.02627	0.157876	6.50049	8.01e-11	1.69e-09	Upregulated
Slc6a7	197.249	0.914337	0.26817	3.40955	0.000650708	0.00410357	Upregulated
Csf1r	454.364	1.30358	0.139891	9.31859	1.18e-20	5.32e-19	Upregulated
Pde6a	1.64049	4.30852	1.57676	2.73251	0.00628536	0.0277782	Upregulated
Ppargc1b	62.9546	1.54858	0.26614	5.81867	5.93e-09	1e-07	Upregulated
Mc4r	156.233	1.41626	0.256287	5.52606	3.28e-08	4.98e-07	Upregulated
Dcc	2083.19	0.891369	0.165324	5.39165	6.98e-08	1.01e-06	Upregulated
Zbtb7c	176.038	0.639834	0.158945	4.0255	5.69e-05	0.000479467	Upregulated
Katnal2	49.676	0.777264	0.265406	2.92858	0.00340509	0.0167947	Upregulated
Kcng2	40.7788	1.51232	0.377161	4.00973	6.08e-05	0.000509904	Upregulated
Zfp516	234.287	0.943541	0.139216	6.77755	1.22e-11	2.85e-10	Upregulated
Tshz1	904.28	1.75048	0.161108	10.8653	1.69e-27	1.14e-25	Upregulated
Zadh2	205.993	0.938436	0.151497	6.19441	5.85e-10	1.12e-08	Upregulated
Dipk1c	71.2008	0.92767	0.245082	3.78514	0.000153625	0.00116849	Upregulated
Cbln2	338.815	0.706541	0.251268	2.8119	0.00492494	0.0227493	Upregulated
Gm19209	133.756	1.17743	0.266587	4.41668	1e-05	0.0001012	Upregulated
Unc93b1	94.4628	1.19366	0.219838	5.42972	5.64e-08	8.27e-07	Upregulated
Aldh3b2	8.46818	2.11008	0.664319	3.17631	0.00149162	0.00832571	Upregulated
Gstp2	920.711	1.37694	0.479641	2.87078	0.00409456	0.0195315	Upregulated
Cabp4	33.6118	1.13747	0.312185	3.64357	0.000268883	0.00190603	Upregulated
Syt12	33.823	1.41146	0.326119	4.32804	1.5e-05	0.000146145	Upregulated
Ctsf	768.457	0.599899	0.103699	5.78499	7.25e-09	1.22e-07	Upregulated
Ltbp3	796.994	1.98728	0.123638	16.0734	3.92e-58	1.01e-55	Upregulated
Pola2	339.697	0.608821	0.127533	4.77383	1.81e-06	2.11e-05	Upregulated
Hmgb1-ps4	187.182	1.94914	0.540643	3.60522	0.000311884	0.00216543	Upregulated
Trmt112	414.292	0.740188	0.149432	4.95333	7.3e-07	9.07e-06	Upregulated
Dnajc4	191.478	0.675537	0.159724	4.2294	2.34e-05	0.000217155	Upregulated
Fermt3	58.7425	1.11878	0.234798	4.76487	1.89e-06	2.21e-05	Upregulated
Rab11b-ps2	496.262	0.712894	0.188655	3.77882	0.000157576	0.00119362	Upregulated
Gm6192	64.9648	2.06732	0.382113	5.41023	6.29e-08	9.17e-07	Upregulated
Gm8184	12.28	2.16401	0.529362	4.08797	4.35e-05	0.000377341	Upregulated
Gm6252	310.681	1.04208	0.417075	2.49855	0.0124702	0.0482234	Upregulated
Pcna-ps2	169.313	1.17803	0.267805	4.39883	1.09e-05	0.000109042	Upregulated
Gm50321	104.957	1.34453	0.312624	4.3008	1.7e-05	0.000163314	Upregulated
Vwce	22.8829	1.52069	0.361966	4.20121	2.65e-05	0.000241827	Upregulated
Slc15a3	29.1463	1.15893	0.358576	3.23204	0.00122909	0.00703974	Upregulated
Mpeg1	384.47	0.913644	0.19825	4.60854	4.06e-06	4.41e-05	Upregulated
Gm10819	270.524	0.598745	0.229035	2.6142	0.00894363	0.0369217	Upregulated
Pcsk5	266.08	1.14061	0.226094	5.04485	4.54e-07	5.81e-06	Upregulated
Eef1a1-ps1	270.834	0.738961	0.215209	3.43369	0.000595418	0.00380487	Upregulated
Gm8250	77.653	2.91464	0.640749	4.5488	5.4e-06	5.74e-05	Upregulated
Dock8	37.047	1.32961	0.305871	4.34698	1.38e-05	0.00013503	Upregulated
Gm34432	243.137	1.8131	0.497833	3.64199	0.000270536	0.0019166	Upregulated
Asah2	35.9878	0.807412	0.303986	2.65608	0.00790542	0.0334728	Upregulated
Sgms1	354.736	0.701754	0.136627	5.13626	2.8e-07	3.72e-06	Upregulated
Gm29863	2.68569	3.40449	1.34422	2.53268	0.0113193	0.0445742	Upregulated
Gm18293	27.8882	2.13617	0.601819	3.54953	0.000385917	0.00260602	Upregulated
Rpl10-ps6	875.451	1.16916	0.378698	3.08732	0.00201972	0.0107629	Upregulated
Rbp4	33.5211	1.68605	0.398654	4.22935	2.34e-05	0.000217155	Upregulated
Lgi1	884.641	0.883654	0.138355	6.38687	1.69e-10	3.43e-09	Upregulated
Gm16470	62.3856	1.415	0.457219	3.0948	0.00196943	0.01054	Upregulated
Gm16027	15.8667	1.18666	0.45252	2.62234	0.00873274	0.036279	Upregulated
Blnk	14.9473	1.84983	0.452747	4.08579	4.39e-05	0.000380208	Upregulated
Pik3ap1	22.2667	1.61362	0.385697	4.18366	2.87e-05	0.000258493	Upregulated
Crtac1	533.779	2.17717	0.14321	15.2026	3.4e-52	7.05e-50	Upregulated
Lbx1	5.04349	3.81462	1.06378	3.5859	0.000335922	0.00231331	Upregulated
Gm6807	536.823	1.37854	0.261129	5.27916	1.3e-07	1.81e-06	Upregulated
Kcnip2	1657.71	1.1635	0.167024	6.96608	3.26e-12	8.04e-11	Upregulated
Gm6813	212.79	1.63172	0.648476	2.51624	0.0118613	0.0463769	Upregulated
Neurl1a	769.985	1.60054	0.164195	9.74782	1.88e-22	9.67e-21	Upregulated
Gsto2	11.1476	1.47871	0.578666	2.55538	0.0106071	0.0423766	Upregulated
Mxi1	845.762	1.132	0.0972248	11.6431	2.49e-31	2.09e-29	Upregulated
Mirt1	34.7922	2.7367	0.397458	6.8855	5.76e-12	1.39e-10	Upregulated
Adra2a	212.632	1.62094	0.230673	7.02699	2.11e-12	5.28e-11	Upregulated
Emx2os	32.0649	0.987722	0.369409	2.67379	0.00749991	0.0321221	Upregulated
Emx2	231.624	1.04055	0.182515	5.70119	1.19e-08	1.95e-07	Upregulated
Gm5521	159.282	1.47165	0.525541	2.80027	0.00510604	0.0234713	Upregulated
Csf2ra	611.849	0.934051	0.117364	7.95861	1.74e-15	5.59e-14	Upregulated
CAAA01147332.1	80.3174	0.874648	0.301377	2.90218	0.00370581	0.0180076	Upregulated
Sox17	38.4936	-1.44213	0.301785	-4.77868	1.76e-06	2.07e-05	Downregulated
Gm6104	458.554	-0.615846	0.160465	-3.83788	0.000124099	0.00096819	Downregulated
Sgk3	160.73	-1.4195	0.170914	-8.30536	9.95e-17	3.46e-15	Downregulated
A830018L16Rik	281.186	-2.28726	0.219723	-10.4097	2.24e-25	1.35e-23	Downregulated
Lactb2	74.6083	-1.01955	0.23569	-4.32581	1.52e-05	0.000147455	Downregulated
Trpa1	103.099	-7.56052	0.764588	-9.88837	4.68e-23	2.46e-21	Downregulated
Kcnq5	1132.21	-1.35883	0.177384	-7.66035	1.85e-14	5.55e-13	Downregulated
Gm10222	8519.1	-0.929952	0.234617	-3.96371	7.38e-05	0.000607383	Downregulated
Bend6	3513	-0.995757	0.0952901	-10.4498	1.47e-25	9e-24	Downregulated
Gm38157	20.8887	-1.70517	0.546822	-3.11832	0.00181884	0.00984996	Downregulated
Hs6st1	1876.05	-1.10859	0.117089	-9.46797	2.85e-21	1.36e-19	Downregulated
Npas2	555.216	-5.86776	0.258229	-22.7231	2.65e-114	2.41e-111	Downregulated
Gm3617	3.74342	-5.19695	1.36475	-3.80798	0.000140108	0.00107781	Downregulated
Tbc1d8	508.089	-1.3435	0.125735	-10.6852	1.19e-26	7.76e-25	Downregulated
Creg2	311.661	-2.4377	0.226941	-10.7416	6.49e-27	4.27e-25	Downregulated
D930019O06Rik	6.88497	-3.50531	0.926754	-3.78235	0.000155352	0.00118011	Downregulated
Gm28175	550.035	-2.25337	0.173138	-13.0149	1.01e-38	1.21e-36	Downregulated
Pantr1	1853.03	-1.63455	0.142033	-11.5082	1.2e-30	9.65e-29	Downregulated
4930420N18Rik	10.423	-2.32341	0.648617	-3.5821	0.000340847	0.00234246	Downregulated
Pou3f3	9314.34	-0.610945	0.112993	-5.40692	6.41e-08	9.34e-07	Downregulated
Fhl2	254.768	-0.977531	0.192507	-5.07789	3.82e-07	4.94e-06	Downregulated
Nck2	1401.11	-0.62955	0.132794	-4.7408	2.13e-06	2.45e-05	Downregulated
Gm38228	26.6309	-1.37468	0.380151	-3.61614	0.00029903	0.00209153	Downregulated
Slc40a1	199.39	-0.913539	0.149029	-6.12996	8.79e-10	1.65e-08	Downregulated
Slc39a10	1953.08	-0.631825	0.127255	-4.96505	6.87e-07	8.56e-06	Downregulated
Myo1b	1626.25	-0.660938	0.0912877	-7.24017	4.48e-13	1.2e-11	Downregulated
Stat4	8.53608	-3.23183	0.817949	-3.95114	7.78e-05	0.000636634	Downregulated
[truncated: 1,961 more rows]

## Sheet: NexCre Foxg1 Secreted factors 
Gene	baseMean	log2FoldChange	lfcSE	stat	pvalue	padj	diffexpressed
Cemip	4178.97	5.28074	0.178771	29.5392	9.04e-192	2.14e-188	Upregulated
Bmp6	465.165	5.19748	0.439296	11.8314	2.69e-32	2.39e-30	Upregulated
Cbln4	288.306	4.79576	0.304197	15.7653	5.39e-56	1.3e-53	Upregulated
Wnt2	21.3623	4.34748	0.636779	6.8273	8.65e-12	2.05e-10	Upregulated
Grem1	432.447	4.0575	0.194885	20.8199	2.86e-96	2.05e-93	Upregulated
Col12a1	1584.04	3.92947	0.135605	28.9773	1.27e-184	2.73e-181	Upregulated
Adamtsl1	1279.2	3.81991	0.230753	16.5541	1.49e-61	4.21e-59	Upregulated
Plg	1.90826	3.69805	1.47629	2.50497	0.0122462	0.0475673	Upregulated
Fga	3.73018	3.45851	1.20176	2.87787	0.00400373	0.0191834	Upregulated
Dcn	186.199	3.34869	0.295786	11.3213	1.03e-29	7.93e-28	Upregulated
Ibsp	8.44181	3.27309	0.783278	4.17871	2.93e-05	0.000263484	Upregulated
Igsf1	129.668	3.13271	0.277555	11.2868	1.53e-29	1.15e-27	Upregulated
Arsj	9.22376	3.0308	0.745272	4.06671	4.77e-05	0.000409704	Upregulated
Rspo3	242.001	2.98631	0.267057	11.1823	4.98e-29	3.67e-27	Upregulated
Serping1	97.7724	2.94336	0.272551	10.7993	3.47e-27	2.3e-25	Upregulated
Sema3c	3476.24	2.86092	0.148714	19.2377	1.79e-82	8.47e-80	Upregulated
Ptx3	133.828	2.73987	0.235593	11.6297	2.91e-31	2.43e-29	Upregulated
Adamts5	220.453	2.73761	0.234258	11.6863	1.5e-31	1.26e-29	Upregulated
Olfm3	403.069	2.6448	0.164116	16.1154	1.99e-58	5.29e-56	Upregulated
Adamts15	125.796	2.52839	0.220169	11.4839	1.59e-30	1.27e-28	Upregulated
Pthlh	37.2792	2.49029	0.320162	7.77822	7.36e-15	2.26e-13	Upregulated
Tac2	29.6533	2.4514	0.372299	6.5845	4.56e-11	9.89e-10	Upregulated
Gldn	12.1573	2.39742	0.559135	4.28773	1.81e-05	0.000172036	Upregulated
Tnxb	384.132	2.38438	0.196238	12.1504	5.71e-34	5.6e-32	Upregulated
Bdnf	102.349	2.25544	0.235861	9.56261	1.15e-21	5.58e-20	Upregulated
Col6a6	14.1293	2.22563	0.48233	4.61432	3.94e-06	4.31e-05	Upregulated
Slit3	143.478	2.22039	0.333603	6.65578	2.82e-11	6.28e-10	Upregulated
Crtac1	533.779	2.17717	0.14321	15.2026	3.4e-52	7.05e-50	Upregulated
Acpp	16.4978	2.1674	0.500036	4.33449	1.46e-05	0.000142223	Upregulated
C4b	85.3275	2.13227	0.221683	9.61856	6.68e-22	3.29e-20	Upregulated
Trem2	54.9892	2.02083	0.297003	6.80408	1.02e-11	2.39e-10	Upregulated
Serpina10	7.21657	2.01631	0.710772	2.83679	0.00455689	0.0213156	Upregulated
Ltbp3	796.994	1.98728	0.123638	16.0734	3.92e-58	1.01e-55	Upregulated
Otogl	112.659	1.91579	0.256023	7.4829	7.27e-14	2.07e-12	Upregulated
Wnt5a	461.608	1.87209	0.232054	8.06751	7.17e-16	2.36e-14	Upregulated
Lpo	17.8098	1.83757	0.45892	4.00411	6.23e-05	0.000521075	Upregulated
C1qa	136.653	1.82553	0.212521	8.58989	8.71e-18	3.29e-16	Upregulated
C1qb	116.974	1.81919	0.257706	7.05915	1.68e-12	4.24e-11	Upregulated
Tll1	177.477	1.80242	0.268972	6.70113	2.07e-11	4.68e-10	Upregulated
Adamts17	740.588	1.79833	0.143198	12.5584	3.57e-36	3.84e-34	Upregulated
Il16	32.7437	1.79716	0.53361	3.36792	0.000757383	0.00465953	Upregulated
Wfikkn2	10.0761	1.76846	0.59747	2.95992	0.00307723	0.0154744	Upregulated
Scube2	48.3528	1.73806	0.336837	5.15995	2.47e-07	3.31e-06	Upregulated
Igfbpl1	5490.44	1.71014	0.14402	11.8743	1.61e-32	1.45e-30	Upregulated
Rbp4	33.5211	1.68605	0.398654	4.22935	2.34e-05	0.000217155	Upregulated
C1qc	128.175	1.67636	0.2034	8.24169	1.7e-16	5.8e-15	Upregulated
Tgfa	771.353	1.66993	0.118752	14.0623	6.47e-45	1.03e-42	Upregulated
Ccl9	9.47882	1.65074	0.577203	2.85989	0.00423789	0.0201057	Upregulated
Ptgds	600.764	1.64223	0.484716	3.38803	0.000703965	0.00438334	Upregulated
Ang	9.1856	1.64162	0.59891	2.74101	0.00612497	0.027202	Upregulated
Ltbp1	125.133	1.6242	0.24072	6.74725	1.51e-11	3.47e-10	Upregulated
Ighm	64.9095	1.61113	0.270429	5.95767	2.56e-09	4.55e-08	Upregulated
Ltbp2	24.6583	1.61087	0.355268	4.53423	5.78e-06	6.11e-05	Upregulated
Ghr	143.579	1.59191	0.238548	6.67333	2.5e-11	5.61e-10	Upregulated
Hmcn2	15.2747	1.59034	0.586481	2.71166	0.00669471	0.0292777	Upregulated
Serpina3n	17.8927	1.55004	0.468053	3.31168	0.000927374	0.00553686	Upregulated
Thsd7a	2410.73	1.54076	0.151899	10.1433	3.55e-24	2.02e-22	Upregulated
Kitl	1595.94	1.53415	0.135171	11.3497	7.44e-30	5.81e-28	Upregulated
Vwce	22.8829	1.52069	0.361966	4.20121	2.65e-05	0.000241827	Upregulated
Enpp1	34.9542	1.48279	0.348299	4.25724	2.07e-05	0.000194663	Upregulated
Ctss	102.075	1.48243	0.243938	6.07707	1.22e-09	2.26e-08	Upregulated
Adamts1	219.586	1.4756	0.165664	8.90718	5.23e-19	2.13e-17	Upregulated
Igf2	17.6922	1.46605	0.455454	3.21887	0.00128697	0.00732868	Upregulated
Lyz2	62.5772	1.44864	0.235956	6.13944	8.28e-10	1.56e-08	Upregulated
Brinp2	1941.3	1.4308	0.14117	10.1353	3.85e-24	2.19e-22	Upregulated
Emilin2	41.7375	1.42918	0.289822	4.93122	8.17e-07	1.01e-05	Upregulated
Cpz	14.0016	1.3726	0.542739	2.52902	0.011438	0.0449893	Upregulated
Slit2	557.049	1.34714	0.221018	6.09514	1.09e-09	2.03e-08	Upregulated
Col14a1	25.1055	1.34518	0.370578	3.62996	0.000283468	0.00199864	Upregulated
Brinp3	437.464	1.33392	0.195462	6.82446	8.83e-12	2.09e-10	Upregulated
Fgf18	57.6901	1.32054	0.366996	3.59825	0.000320362	0.00221908	Upregulated
Hmcn1	185.534	1.31208	0.180165	7.28265	3.27e-13	8.86e-12	Upregulated
Rnase4	191.761	1.31115	0.151551	8.65153	5.08e-18	1.95e-16	Upregulated
Mstn	18.1695	1.29406	0.408442	3.16827	0.00153346	0.00852504	Upregulated
Ogn	44.4981	1.28023	0.377765	3.38895	0.000701617	0.00437332	Upregulated
Bmp8b	14.6043	1.27394	0.508729	2.50417	0.012274	0.0476673	Upregulated
Col6a1	82.4946	1.24727	0.262925	4.74384	2.1e-06	2.42e-05	Upregulated
Islr	113.498	1.24282	0.186008	6.68157	2.36e-11	5.33e-10	Upregulated
Serpini1	2014.42	1.23142	0.130575	9.4308	4.07e-21	1.9e-19	Upregulated
Sdc4	37.783	1.23042	0.3181	3.86802	0.000109721	0.00086515	Upregulated
Efemp1	17.4416	1.21161	0.459944	2.63426	0.00843208	0.0352342	Upregulated
Itih2	20.0826	1.21141	0.425027	2.85019	0.00436937	0.0206189	Upregulated
Igfbp6	17.124	1.20606	0.404279	2.98324	0.00285211	0.014484	Upregulated
Col8a2	21.3032	1.19784	0.426638	2.80762	0.00499089	0.023014	Upregulated
Olfml2b	238.763	1.18676	0.18455	6.43053	1.27e-10	2.61e-09	Upregulated
Tgfbr3	69.0579	1.18618	0.275147	4.31107	1.62e-05	0.00015661	Upregulated
Ace	119.691	1.16091	0.199439	5.82088	5.85e-09	9.91e-08	Upregulated
Col2a1	62.7496	1.15459	0.255674	4.51585	6.31e-06	6.6e-05	Upregulated
Igfbp4	1463.2	1.14623	0.2192	5.22913	1.7e-07	2.34e-06	Upregulated
Pcsk5	266.08	1.14061	0.226094	5.04485	4.54e-07	5.81e-06	Upregulated
Aebp1	95.6189	1.14027	0.268925	4.24009	2.23e-05	0.000208407	Upregulated
Enpp2	573.506	1.10586	0.252242	4.38413	1.16e-05	0.000115548	Upregulated
Spock3	303.202	1.10068	0.149494	7.36269	1.8e-13	4.98e-12	Upregulated
Sst	425.823	1.08935	0.170763	6.37933	1.78e-10	3.59e-09	Upregulated
Hspa1a	192.522	1.08398	0.234252	4.62742	3.7e-06	4.08e-05	Upregulated
Smoc1	352.709	1.07643	0.13207	8.15046	3.63e-16	1.23e-14	Upregulated
Ccdc3	73.0026	1.07353	0.293526	3.65735	0.000254831	0.00182171	Upregulated
Loxl1	81.9534	1.04876	0.205534	5.1026	3.35e-07	4.39e-06	Upregulated
Col6a5	35.8411	1.04174	0.340564	3.05887	0.00222171	0.0116788	Upregulated
Adamts12	37.8909	1.04111	0.294158	3.5393	0.000401195	0.0026938	Upregulated
Ctsd	1506.75	1.02466	0.138911	7.37642	1.63e-13	4.5e-12	Upregulated
Amy1	392.045	1.00584	0.177194	5.6765	1.37e-08	2.23e-07	Upregulated
Olfml3	60.9114	1.00553	0.247399	4.06442	4.82e-05	0.000413294	Upregulated
Hmgb2	610.755	0.994123	0.200921	4.94784	7.5e-07	9.31e-06	Upregulated
Edil3	1759.66	0.984004	0.145882	6.74518	1.53e-11	3.51e-10	Upregulated
Igsf10	221.31	0.976468	0.203401	4.80071	1.58e-06	1.87e-05	Upregulated
Nyx	31.6669	0.975967	0.340172	2.86904	0.00411714	0.0196274	Upregulated
Cfh	72.4187	0.975334	0.227412	4.28884	1.8e-05	0.000171249	Upregulated
Sulf2	3543.96	0.972873	0.129755	7.49779	6.49e-14	1.86e-12	Upregulated
Sned1	96.8829	0.957897	0.262422	3.65022	0.000262017	0.00186407	Upregulated
Pla2g7	239.202	0.939785	0.209855	4.47826	7.53e-06	7.76e-05	Upregulated
Col1a2	375.284	0.93638	0.177093	5.2875	1.24e-07	1.74e-06	Upregulated
Cd63	575.729	0.92843	0.185289	5.0107	5.42e-07	6.87e-06	Upregulated
Lgi1	884.641	0.883654	0.138355	6.38687	1.69e-10	3.43e-09	Upregulated
F13a1	47.9431	0.861953	0.32257	2.67214	0.0075369	0.0322276	Upregulated
Lama1	158.77	0.853123	0.221293	3.85518	0.000115644	0.000907617	Upregulated
Col3a1	259.396	0.845082	0.147688	5.72207	1.05e-08	1.73e-07	Upregulated
Cilp2	378.95	0.83164	0.155849	5.33618	9.49e-08	1.35e-06	Upregulated
Reln	13093.1	0.8075	0.135537	5.95776	2.56e-09	4.55e-08	Upregulated
Asah2	35.9878	0.807412	0.303986	2.65608	0.00790542	0.0334728	Upregulated
Sparcl1	10365.7	0.803744	0.126527	6.35235	2.12e-10	4.24e-09	Upregulated
Col1a1	503.356	0.800433	0.172136	4.64999	3.32e-06	3.68e-05	Upregulated
Vip	118.107	0.789298	0.244674	3.22591	0.00125571	0.00717311	Upregulated
Fbln2	304.946	0.787314	0.12366	6.36676	1.93e-10	3.88e-09	Upregulated
Nxph3	636.349	0.786808	0.181414	4.33709	1.44e-05	0.000140665	Upregulated
Nxph1	1308.66	0.779857	0.116788	6.67755	2.43e-11	5.47e-10	Upregulated
Grn	974.891	0.775697	0.117772	6.58641	4.51e-11	9.77e-10	Upregulated
C4a	128.28	0.772621	0.280548	2.75397	0.00588766	0.0263275	Upregulated
Pros1	182.229	0.7681	0.197526	3.88861	0.000100819	0.000803257	Upregulated
Zbed3	373.486	0.767042	0.171008	4.48542	7.28e-06	7.52e-05	Upregulated
Col11a1	704.224	0.763323	0.129904	5.87607	4.2e-09	7.26e-08	Upregulated
Nxph4	97.6965	0.76177	0.244786	3.11198	0.00185835	0.0100263	Upregulated
Spp1	50.5624	0.757935	0.267529	2.83309	0.00461004	0.0215217	Upregulated
Cpe	15048.8	0.755274	0.116388	6.48927	8.63e-11	1.81e-09	Upregulated
Col19a1	167.132	0.748811	0.268557	2.78827	0.00529898	0.024189	Upregulated
Pla2g12a	223.005	0.746904	0.187656	3.98018	6.89e-05	0.000570771	Upregulated
Sfrp4	63.9995	0.743808	0.292236	2.54523	0.0109205	0.0433502	Upregulated
Angpt1	255.659	0.738143	0.15393	4.79533	1.62e-06	1.92e-05	Upregulated
Lepr	35.4913	0.737731	0.29084	2.53655	0.011195	0.0441877	Upregulated
A2m	106.423	0.73268	0.272285	2.69085	0.00712693	0.0308486	Upregulated
Gpc4	221.215	0.728634	0.201566	3.61487	0.000300496	0.00209992	Upregulated
Itih5	74.5915	0.720641	0.214112	3.36572	0.000763451	0.00469076	Upregulated
Col9a1	98.8296	0.718776	0.208956	3.43985	0.000582032	0.00372914	Upregulated
Ttr	117.291	0.714039	0.256709	2.78152	0.00541055	0.0245967	Upregulated
Lag3	67.8632	0.710097	0.211728	3.35382	0.000797029	0.00487302	Upregulated
Apoe	4560.8	0.7068	0.156415	4.51876	6.22e-06	6.52e-05	Upregulated
Timp4	139.682	0.706591	0.244427	2.89081	0.00384252	0.0185348	Upregulated
Cbln2	338.815	0.706541	0.251268	2.8119	0.00492494	0.0227493	Upregulated
Ntn4	199.973	0.704798	0.202096	3.48745	0.000487653	0.00318834	Upregulated
Chl1	19291	0.692868	0.116724	5.93593	2.92e-09	5.17e-08	Upregulated
Pcdh15	1031.22	0.690282	0.187242	3.68658	0.000227289	0.00164772	Upregulated
Chrdl1	195.243	0.670385	0.191669	3.49761	0.000469449	0.00308296	Upregulated
Col4a5	118.848	0.668304	0.171551	3.89566	9.79e-05	0.000783278	Upregulated
Psap	14452.8	0.667567	0.106959	6.24134	4.34e-10	8.43e-09	Upregulated
Creg1	233.094	0.663929	0.143742	4.61888	3.86e-06	4.22e-05	Upregulated
Frem1	57.9818	0.651819	0.239739	2.71887	0.00655054	0.0287483	Upregulated
Izumo4	245.288	0.648035	0.207901	3.11704	0.00182676	0.00987703	Upregulated
Dand5	66.4104	0.632852	0.240455	2.63189	0.00849104	0.0353993	Upregulated
Tafa5	1047.76	0.618458	0.09897	6.24894	4.13e-10	8.06e-09	Upregulated
Gfra4	467.35	0.610156	0.136596	4.46685	7.94e-06	8.15e-05	Upregulated
Fibin	96.135	0.602778	0.234247	2.57326	0.0100747	0.0407028	Upregulated
Ndnf	1227.41	0.597782	0.12001	4.98109	6.32e-07	7.94e-06	Upregulated
Spon1	875.367	0.59309	0.13204	4.49176	7.06e-06	7.31e-05	Upregulated
Adamts4	88.2449	0.590008	0.205238	2.87476	0.00404338	0.0193342	Upregulated
Ndp	65.2027	-0.58711	0.229628	-2.55679	0.0105644	0.0422416	Downregulated
Nid2	194.525	-0.58804	0.164382	-3.57727	0.000347206	0.00237924	Downregulated
Sdcbp	1493.28	-0.60964	0.112663	-5.41112	6.26e-08	9.14e-07	Downregulated
Nptx1	153.759	-0.61073	0.207928	-2.93721	0.0033118	0.0164133	Downregulated
Vcam1	325.944	-0.61182	0.146196	-4.18491	2.85e-05	0.000257475	Downregulated
Nrcam	4918.35	-0.61648	0.127981	-4.81693	1.46e-06	1.73e-05	Downregulated
Mme	243.567	-0.61865	0.167058	-3.70318	0.000212915	0.00155544	Downregulated
Vegfa	1010.09	-0.63377	0.177007	-3.58048	0.000342959	0.00235355	Downregulated
Nrg3	846.794	-0.677	0.123002	-5.50393	3.71e-08	5.59e-07	Downregulated
Inhbb	360.211	-0.68015	0.147704	-4.6048	4.13e-06	4.48e-05	Downregulated
Cd46	254.537	-0.6872	0.147793	-4.64973	3.32e-06	3.68e-05	Downregulated
Cpa2	57.0503	-0.68784	0.237573	-2.89528	0.00378826	0.0183142	Downregulated
Proz	221.227	-0.69845	0.183004	-3.81657	0.000135321	0.0010454	Downregulated
Masp1	1119.8	-0.69926	0.157721	-4.43355	9.27e-06	9.43e-05	Downregulated
Pltp	196.117	-0.7095	0.171945	-4.12633	3.69e-05	0.000325225	Downregulated
Adgre5	60.9539	-0.71098	0.24888	-2.85672	0.00428039	0.0202444	Downregulated
Chgb	2626.23	-0.74649	0.122704	-6.08366	1.17e-09	2.17e-08	Downregulated
Megf6	216.267	-0.75924	0.169298	-4.48464	7.3e-06	7.54e-05	Downregulated
Igf1	189.156	-0.76748	0.179341	-4.27943	1.87e-05	0.000177649	Downregulated
Olfm2	3272.26	-0.78366	0.100345	-7.80964	5.74e-15	1.77e-13	Downregulated
Kirrel3	800.013	-0.79014	0.1603	-4.92913	8.26e-07	1.02e-05	Downregulated
C1ql1	96.4871	-0.8028	0.184472	-4.3519	1.35e-05	0.000132236	Downregulated
Lama3	189.447	-0.80578	0.214713	-3.75281	0.00017486	0.00130896	Downregulated
Sdc1	405.255	-0.83272	0.14521	-5.73461	9.77e-09	1.61e-07	Downregulated
B3gat1	4853.4	-0.8656	0.184338	-4.69571	2.66e-06	3e-05	Downregulated
Tafa1	484.938	-0.87066	0.129138	-6.74204	1.56e-11	3.58e-10	Downregulated
Egfl7	171.733	-0.87315	0.243744	-3.58222	0.000340689	0.00234205	Downregulated
Tsku	168.547	-0.87597	0.188994	-4.63491	3.57e-06	3.94e-05	Downregulated
Adamts18	154.336	-0.88075	0.252048	-3.49437	0.000475189	0.0031146	Downregulated
Col18a1	187.84	-0.88219	0.141926	-6.21583	5.11e-10	9.86e-09	Downregulated
Nid1	494.97	-0.88279	0.164105	-5.37939	7.47e-08	1.08e-06	Downregulated
Wnt7b	769.895	-0.89242	0.151662	-5.88426	4e-09	6.94e-08	Downregulated
Adamtsl2	194.502	-0.89628	0.164461	-5.4498	5.04e-08	7.44e-07	Downregulated
Wnt4	61.2061	-0.90078	0.225821	-3.98892	6.64e-05	0.000552083	Downregulated
Fgf9	84.1986	-0.90666	0.250065	-3.62568	0.000288199	0.00202536	Downregulated
Fstl4	202.921	-0.91539	0.182928	-5.0041	5.61e-07	7.1e-06	Downregulated
C1qtnf12	102.034	-0.91937	0.207651	-4.42747	9.53e-06	9.67e-05	Downregulated
Ccn3	330.649	-0.93488	0.276103	-3.38596	0.000709291	0.00441417	Downregulated
Adamts3	1049.51	-0.9393	0.166346	-5.64669	1.64e-08	2.62e-07	Downregulated
Cgref1	390.995	-0.95034	0.156781	-6.06157	1.35e-09	2.48e-08	Downregulated
Cck	611.354	-0.95142	0.235506	-4.03988	5.35e-05	0.000454077	Downregulated
Igfbp5	3988.11	-0.97258	0.157346	-6.1812	6.36e-10	1.21e-08	Downregulated
Lamc3	51.6222	-0.97929	0.247163	-3.96211	7.43e-05	0.000610599	Downregulated
Hilpda	120.448	-0.98037	0.18716	-5.23813	1.62e-07	2.24e-06	Downregulated
Flrt3	259.602	-0.98386	0.232517	-4.23134	2.32e-05	0.000215575	Downregulated
Scg2	518.093	-1.0022	0.20719	-4.83709	1.32e-06	1.58e-05	Downregulated
Dpp4	34.8139	-1.01916	0.330056	-3.08783	0.00201623	0.0107492	Downregulated
Gsn	160.13	-1.02406	0.203984	-5.02029	5.16e-07	6.56e-06	Downregulated
Il17rb	45.9386	-1.02788	0.278043	-3.69685	0.000218295	0.00159081	Downregulated
Cbln1	486.074	-1.02816	0.137912	-7.45521	8.97e-14	2.54e-12	Downregulated
St3gal1	980.754	-1.0391	0.229842	-4.52094	6.16e-06	6.46e-05	Downregulated
Pdgfa	607.426	-1.07861	0.107857	-10.0004	1.52e-23	8.31e-22	Downregulated
Pate2	20.404	-1.08933	0.401691	-2.71187	0.00669042	0.0292644	Downregulated
Lama4	367.207	-1.09334	0.153666	-7.115	1.12e-12	2.88e-11	Downregulated
Enox2	194.388	-1.12532	0.217463	-5.17475	2.28e-07	3.07e-06	Downregulated
Grem2	134.514	-1.13591	0.210752	-5.38982	7.05e-08	1.02e-06	Downregulated
Tek	134.439	-1.15233	0.195695	-5.88838	3.9e-09	6.78e-08	Downregulated
Mmrn2	54.3913	-1.16049	0.264111	-4.39395	1.11e-05	0.000111145	Downregulated
Ptn	11864.2	-1.16924	0.111992	-10.4404	1.62e-25	9.89e-24	Downregulated
Kdr	507.32	-1.17028	0.135703	-8.6238	6.48e-18	2.46e-16	Downregulated
Fn1	1317.33	-1.18396	0.229936	-5.14906	2.62e-07	3.49e-06	Downregulated
Pcdh12	72.8573	-1.19384	0.270292	-4.41686	1e-05	0.000101193	Downregulated
Cd40	22.1107	-1.21095	0.37596	-3.22095	0.00127765	0.00728085	Downregulated
Lama2	254.32	-1.21288	0.149684	-8.10293	5.37e-16	1.79e-14	Downregulated
Mdfic	54.3257	-1.21789	0.318873	-3.81937	0.000133792	0.00103461	Downregulated
Pcsk2	1460.81	-1.24364	0.118192	-10.5222	6.83e-26	4.26e-24	Downregulated
Prss12	255.246	-1.25004	0.200239	-6.24276	4.3e-10	8.36e-09	Downregulated
Ephb6	3104.53	-1.25919	0.100912	-12.4782	9.82e-36	1.04e-33	Downregulated
Vegfc	123.032	-1.28254	0.231766	-5.53376	3.13e-08	4.79e-07	Downregulated
Emid1	443.529	-1.29711	0.135587	-9.56663	1.1e-21	5.38e-20	Downregulated
Adamts20	832.637	-1.30151	0.243895	-5.33635	9.48e-08	1.35e-06	Downregulated
Kcp	473.577	-1.31739	0.22703	-5.80272	6.52e-09	1.1e-07	Downregulated
Spata20	24.312	-1.32227	0.364619	-3.62645	0.000287346	0.00202236	Downregulated
Acan	32.6951	-1.33235	0.333898	-3.99029	6.6e-05	0.000549273	Downregulated
Optc	14.2548	-1.35282	0.513321	-2.63542	0.00840327	0.0351573	Downregulated
Ecm2	26.5942	-1.35562	0.34572	-3.92116	8.81e-05	0.000710725	Downregulated
Car15	31.5298	-1.35574	0.394122	-3.4399	0.000581931	0.00372914	Downregulated
Col24a1	22.3	-1.36463	0.377413	-3.61574	0.000299493	0.00209415	Downregulated
Bmp2	53.9304	-1.37437	0.290762	-4.72679	2.28e-06	2.61e-05	Downregulated
Trh	14.87	-1.38373	0.479729	-2.88441	0.00392152	0.0188429	Downregulated
Coch	150.879	-1.39646	0.203551	-6.86048	6.86e-12	1.65e-10	Downregulated
Mmp17	1889.98	-1.39942	0.114625	-12.2087	2.79e-34	2.78e-32	Downregulated
Serpine2	1201.22	-1.42931	0.134609	-10.6182	2.45e-26	1.56e-24	Downregulated
Cd44	133.047	-1.45415	0.257114	-5.65566	1.55e-08	2.49e-07	Downregulated
Pnlip	11.4477	-1.48161	0.534032	-2.77439	0.00553051	0.0250477	Downregulated
Itih3	40.3699	-1.48179	0.320195	-4.62777	3.7e-06	4.07e-05	Downregulated
Ccl17	19.4779	-1.51758	0.436649	-3.47552	0.000509856	0.00331798	Downregulated
Spock1	2403.53	-1.51874	0.155929	-9.73995	2.04e-22	1.04e-20	Downregulated
Timp3	333.923	-1.5247	0.214474	-7.10904	1.17e-12	2.99e-11	Downregulated
Klk8	53.8361	-1.55202	0.304383	-5.09891	3.42e-07	4.47e-06	Downregulated
Tnfrsf11b	19.2253	-1.57034	0.434776	-3.61185	0.000304023	0.00211956	Downregulated
C1qtnf2	65.2194	-1.57945	0.234439	-6.73716	1.62e-11	3.7e-10	Downregulated
Dipk2b	19.0664	-1.59005	0.482983	-3.29214	0.000994295	0.00588561	Downregulated
Adamts14	31.2224	-1.61415	0.346181	-4.66272	3.12e-06	3.47e-05	Downregulated
Il1rap	293.569	-1.65062	0.166258	-9.92807	3.14e-23	1.68e-21	Downregulated
Lgals7	12.7577	-1.6524	0.546097	-3.02583	0.00247954	0.0128739	Downregulated
Stc1	57.3813	-1.66174	0.296126	-5.61159	2e-08	3.17e-07	Downregulated
Sostdc1	25.227	-1.68672	0.539365	-3.12723	0.00176464	0.00960315	Downregulated
Sema3g	27.6222	-1.73314	0.407396	-4.2542	2.1e-05	0.000196935	Downregulated
Adgrv1	201.268	-1.74511	0.191754	-9.1008	8.97e-20	3.85e-18	Downregulated
Ccn4	7.18631	-1.79454	0.673294	-2.66532	0.0076916	0.0327357	Downregulated
Tecta	36.4007	-1.80489	0.328281	-5.49799	3.84e-08	5.75e-07	Downregulated
Crlf1	755.128	-1.80552	0.157185	-11.4865	1.54e-30	1.23e-28	Downregulated
Adcyap1	254.249	-1.84319	0.140647	-13.1051	3.08e-39	3.78e-37	Downregulated
Fbln7	28.5632	-1.88297	0.405124	-4.64787	3.35e-06	3.71e-05	Downregulated
Col8a1	38.8914	-2.02659	0.347645	-5.82949	5.56e-09	9.43e-08	Downregulated
Pdgfc	217.042	-2.15102	0.259672	-8.28361	1.2e-16	4.13e-15	Downregulated
Papln	31.3865	-2.20117	0.348319	-6.3194	2.63e-10	5.2e-09	Downregulated
Mmrn1	17.916	-2.31401	0.457939	-5.0531	4.35e-07	5.59e-06	Downregulated
Dkk3	1620.59	-2.33732	0.175334	-13.3306	1.54e-40	2e-38	Downregulated
Tinagl1	8.2798	-2.34742	0.683648	-3.43367	0.000595461	0.00380487	Downregulated
Creg2	311.661	-2.4377	0.226941	-10.7416	6.49e-27	4.27e-25	Downregulated
Cryab	150.301	-2.45466	0.288517	-8.50783	1.77e-17	6.58e-16	Downregulated
Sema3e	132.627	-2.59546	0.229653	-11.3016	1.29e-29	9.86e-28	Downregulated
Postn	114.73	-2.69212	0.247252	-10.8882	1.31e-27	8.9e-26	Downregulated
Lefty2	33.2448	-2.84726	0.486496	-5.85259	4.84e-09	8.3e-08	Downregulated
Vegfd	9.79093	-2.96493	0.692793	-4.27968	1.87e-05	0.000177517	Downregulated
Npy	756.798	-3.00291	0.152916	-19.6376	7.38e-86	3.99e-83	Downregulated
Ntf3	42.227	-3.17806	1.19563	-2.65805	0.00785941	0.033318	Downregulated
Loxl2	156.535	-3.38328	0.287118	-11.7836	4.74e-32	4.14e-30	Downregulated
Fap	16.562	-3.44274	0.6205	-5.54833	2.88e-08	4.44e-07	Downregulated
Col15a1	439.519	-3.48245	0.192267	-18.1126	2.53e-73	9.22e-71	Downregulated
Matn3	3.65819	-3.5786	1.25924	-2.84186	0.00448509	0.0210464	Downregulated
Scube1	1969.13	-3.59111	0.11136	-32.2477	3.78e-228	2.24e-224	Downregulated
Fst	290.534	-3.59632	0.261363	-13.7598	4.44e-43	6.49e-41	Downregulated
Bmp3	47.2824	-3.85345	0.456991	-8.43222	3.39e-17	1.22e-15	Downregulated
Gpc5	231.758	-3.9579	0.210414	-18.8101	6.25e-79	2.64e-76	Downregulated
Inhba	1393.49	-4.27065	0.128732	-33.1747	2.49e-241	1.96e-237	Downregulated
Vwc2l	124.248	-4.31376	0.348184	-12.3893	2.99e-35	3.08e-33	Downregulated
Muc19	24.6185	-4.34279	1.43153	-3.03367	0.00241602	0.0125963	Downregulated
Sct	2.33476	-4.53601	1.41006	-3.21691	0.00129581	0.00737546	Downregulated
Dkkl1	46.8132	-4.90789	0.49848	-9.84571	7.15e-23	3.74e-21	Downregulated
Ostn	10.8032	-6.74746	1.13848	-5.92672	3.09e-09	5.45e-08	Downregulated
Lpl	3540.75	-6.82348	0.198651	-34.3492	1.45e-258	1.71e-254	Downregulated
